# Supplementary material for: Desvenlafaxinium chloranilate ethyl acetate solvate
Source: Acta Crystallogr Sect E Struct Rep Online. 2013 Sep 18;69(Pt 10):o1556–7. doi: 10.1107/S1600536813025312 (PMC3790419; doi:10.1107/S1600536813025312)
Supplement: Supplementary file 1 [file e-69-o1556-sup1.cif]

##############################################################################
#                                                                            #
# This CIF contains the data in a paper accepted for publication in          #
# Acta Crystallographica Section E. It conforms to the requirements of       #
# Notes for Authors for Acta Crystallographica Section E, and has been       #
# peer reviewed under the auspices of the IUCr Commission on Journals.       #
#                                                                            #
# Full details of the Crystallographic Information File format               #
# are given in the paper "The Crystallographic Information File (CIF):       #
# a New Standard Archive File for Crystallography" by S. R. Hall, F. H.      #
# Allen and I. D. Brown [Acta Cryst. (1991), A47, 655-685].                  #
#                                                                            #
# The current version of the core CIF dictionary is obtainable from          #
# ftp://ftp.iucr.org/pub/cif_core.dic.                                       #
#                                                                            #
# Software is freely available for graphical display of the structure(s)     #
# in this CIF. For information consult the CIF software page                 #
# http://www.iucr.org/resources/cif/software.                                #
#                                                                            #
# This file may be used for bona fide research purposes within the           #
# scientific community so long as proper attribution is given to the journal # 
# article from which it was obtained.                                        #
#                                                                            #
##############################################################################
data_I
_database_code_depnum_ccdc_archive 'CCDC 960701'
_audit_creation_method
;
  Olex2 1.2
  (compiled Apr 23 2013 17:54:37, GUI svn.r4466)
;
_journal_date_recd_electronic     2013-09-10
_journal_date_accepted     2013-09-12
_journal_name_full     'Acta Crystallographica, Section E'
_journal_year     2013
_journal_volume     69
_journal_issue     10
_journal_page_first     o1556
_journal_page_last     o1557
_journal_paper_category     QO
_journal_paper_doi     10.1107/S1600536813025312
_journal_coeditor_code     HG5346
_publ_contact_author_name     'Jasinski, Jerry P.'
_publ_contact_author_address
;
Department of Chemistry
Keene State College
229 Main Street
Keene, New Hampshire 03435, USA
;
_publ_contact_author_email     jjasinski@keene.edu
_publ_contact_author_fax     ?
_publ_contact_author_phone     '603 358-2563'
_publ_section_title
;
Desvenlafaxinium chloranilate ethyl acetate solvate
;
loop_
    _publ_author_name
    _publ_author_address
    'Kaur, Manpreet'
;
Department of Studies in Chemistry
University of Mysore
Manasagangotri,  Mysore 570 006, India
;
    'Jasinski, Jerry P.'
;
Department of Chemistry
Keene State College
229 Main Street
Keene, NH 03435-2001, USA
;
    'Butcher, Ray J.'
;
Department of Chemistry
Howard University
525 College Street NW
Washington, DC 20059, USA
;
    'Yathirajan, H.S.'
;
Department of Studies in Chemistry
University of Mysore
Manasagangotri,  Mysore 570 006, India
;
    'Byrappa, K.'
;
Materials Science Center
University of Mysore, NCHS Building
Manasagangotri,  Mysore 570 006, India
;
_chemical_name_systematic
;
[2-(1-Hydroxycyclohexyl)-2-(4-hydroxyphenyl)ethyl]dimethylammonium
chloranilate ethyl acetate
;
_chemical_name_common     ?
_chemical_formula_moiety     'C16 H26 N O2, C6 H Cl2 O4, C4 H8 O2'
_chemical_formula_sum     'C26 H35 Cl2 N O8'
_chemical_formula_iupac     'C16 H26 N O2 +, C6 H Cl2 O4 -, C4 H8 O2'
_chemical_formula_weight     560.45
_chemical_melting_point     ?
_symmetry_cell_setting     monoclinic
_symmetry_space_group_name_H-M     'P n'
_symmetry_space_group_name_Hall     'P -2yac'
loop_
    _symmetry_equiv_pos_as_xyz
    'x, y, z'
    'x+1/2, -y, z+1/2'
_cell_length_a     11.1738(2)
_cell_length_b     9.39846(16)
_cell_length_c     13.6046(2)
_cell_angle_alpha     90.00
_cell_angle_beta     105.109(2)
_cell_angle_gamma     90.00
_cell_volume     1379.33(4)
_cell_formula_units_Z     2
_cell_measurement_reflns_used     8855
_cell_measurement_theta_min     3.0957
_cell_measurement_theta_max     32.5888
_cell_measurement_temperature     123(2)
_exptl_crystal_description     prism
_exptl_crystal_colour     black
_exptl_crystal_size_max     0.44
_exptl_crystal_size_mid     0.29
_exptl_crystal_size_min     0.12
_exptl_crystal_density_diffrn     1.349
_exptl_crystal_density_meas     ?
_exptl_crystal_density_method     'not measured'
_exptl_crystal_F_000     592
_exptl_absorpt_coefficient_mu     0.284
_exptl_absorpt_correction_type     multi-scan
_exptl_absorpt_process_details
;
(CrysAlisPro and CrysAlisRed; Agilent, 2012)
;
_exptl_absorpt_correction_T_min     0.99110
_exptl_absorpt_correction_T_max     1.00000
_diffrn_ambient_temperature     123.3(3)
_diffrn_radiation_type     'Mo K\a'
_diffrn_radiation_wavelength     0.7107
_diffrn_radiation_source     'Enhance (Mo) X-ray Source'
_diffrn_radiation_monochromator     graphite
_diffrn_measurement_device_type     'Agilent Xcalibur, Ruby, Gemini'
_diffrn_measurement_method     '\w scans'
_diffrn_detector_area_resol_mean     10.5081
_diffrn_reflns_number     16094
_diffrn_reflns_av_R_equivalents     0.0241
_diffrn_reflns_av_sigmaI/netI     0.0382
_diffrn_reflns_theta_min     3.10
_diffrn_reflns_theta_max     32.66
_diffrn_reflns_theta_full     25.50
_diffrn_measured_fraction_theta_max     0.930
_diffrn_measured_fraction_theta_full     0.995
_diffrn_reflns_limit_h_min     -16
_diffrn_reflns_limit_h_max     16
_diffrn_reflns_limit_k_min     -12
_diffrn_reflns_limit_k_max     13
_diffrn_reflns_limit_l_min     -19
_diffrn_reflns_limit_l_max     20
_diffrn_standards_number     ?
_diffrn_standards_interval_count     ?
_diffrn_standards_interval_time     ?
_diffrn_standards_decay_%     ?
_refine_special_details
;
 Refinement of F^2^ against ALL reflections.  The weighted R-factor wR and
 goodness of fit S are based on F^2^, conventional R-factors R are based
 on F, with F set to zero for negative F^2^. The threshold expression of
 F^2^ > 2sigma(F^2^) is used only for calculating R-factors(gt) etc. and is
 not relevant to the choice of reflections for refinement.  R-factors based
 on F^2^ are statistically about twice as large as those based on F, and R-
 factors based on ALL data will be even larger.
;
_reflns_number_total     8667
_reflns_number_gt     7926
_reflns_threshold_expression     >2sigma(I)
_refine_ls_structure_factor_coef     Fsqd
_refine_ls_matrix_type     full
_refine_ls_R_factor_all     0.0629
_refine_ls_R_factor_gt     0.0571
_refine_ls_wR_factor_gt     0.1511
_refine_ls_wR_factor_ref     0.1576
_refine_ls_goodness_of_fit_ref     1.053
_refine_ls_restrained_S_all     1.056
_refine_ls_number_reflns     8667
_refine_ls_number_parameters     351
_refine_ls_number_restraints     16
_refine_ls_hydrogen_treatment     mixed
_refine_ls_weighting_scheme     calc
_refine_ls_weighting_details
         'calc w=1/[\s^2^(Fo^2^)+(0.0965P)^2^+0.5142P] where P=(Fo^2^+2Fc^2^)/3'
_atom_sites_solution_hydrogens     geom
_atom_sites_solution_primary     direct
_atom_sites_solution_secondary     difmap
_refine_ls_shift/su_max     0.006
_refine_ls_shift/su_mean     0.000
_refine_diff_density_max     1.159
_refine_diff_density_min     -0.753
_refine_ls_extinction_method     none
_refine_ls_extinction_coef     ?
_refine_ls_abs_structure_details     'Flack (1983), ???? Friedel pairs'
_refine_ls_abs_structure_Flack     0.01(5)
loop_
    _atom_type_symbol
    _atom_type_description
    _atom_type_scat_dispersion_real
    _atom_type_scat_dispersion_imag
    _atom_type_scat_source
    'C' 'C' 0.0033 0.0016
                         'International Tables Vol C Tables 4.2.6.8 and 6.1.1.4'
    'H' 'H' 0.0000 0.0000
                         'International Tables Vol C Tables 4.2.6.8 and 6.1.1.4'
    'N' 'N' 0.0061 0.0033
                         'International Tables Vol C Tables 4.2.6.8 and 6.1.1.4'
    'O' 'O' 0.0106 0.0060
                         'International Tables Vol C Tables 4.2.6.8 and 6.1.1.4'
    'Cl' 'Cl' 0.1484 0.1585
                         'International Tables Vol C Tables 4.2.6.8 and 6.1.1.4'
_computing_data_collection     'CrysAlisPro (Agilent, 2012)'
_computing_cell_refinement     'CrysAlisPro (Agilent, 2012)'
_computing_data_reduction     'CrysAlisRed (Agilent, 2012)'
_computing_structure_solution     'SHELXS97 (Sheldrick, 2008)'
_computing_structure_refinement     'SHELXL97 (Sheldrick, 2008)'
_computing_molecular_graphics     'SHELXTL (Sheldrick, 2008)'
_computing_publication_material     'SHELXTL (Sheldrick, 2008)'
loop_
    _atom_site_type_symbol
    _atom_site_label
    _atom_site_fract_x
    _atom_site_fract_y
    _atom_site_fract_z
    _atom_site_U_iso_or_equiv
    _atom_site_adp_type
    _atom_site_calc_flag
    _atom_site_refinement_flags
    _atom_site_occupancy
    _atom_site_symmetry_multiplicity
    _atom_site_disorder_assembly
    _atom_site_disorder_group
    O O1 0.47746(18) 1.43604(18) 0.31751(16) 0.0265(4) Uani d . 1 1 . .
    H H1 0.5338 1.4903 0.3093 0.040 Uiso calc R 1 1 . .
    O O2 0.62810(17) 0.62374(17) 0.26371(15) 0.0223(3) Uani d . 1 1 . .
    H H2 0.7043 0.6213 0.2928 0.033 Uiso calc R 1 1 . .
    N N1 0.73387(19) 0.7670(2) 0.52239(15) 0.0185(3) Uani d . 1 1 . .
    H H1N 0.792(3) 0.737(3) 0.493(2) 0.012(6) Uiso d . 1 1 . .
    C C1 0.5942(2) 1.0116(2) 0.33682(17) 0.0178(4) Uani d . 1 1 . .
    C C2 0.4800(2) 1.0512(2) 0.35322(18) 0.0197(4) Uani d . 1 1 . .
    H H2A 0.4279 0.9801 0.3696 0.024 Uiso calc R 1 1 . .
    C C3 0.4413(2) 1.1925(2) 0.34606(19) 0.0214(4) Uani d . 1 1 . .
    H H3A 0.3633 1.2171 0.3570 0.026 Uiso calc R 1 1 . .
    C C4 0.5178(2) 1.2981(2) 0.32262(17) 0.0192(4) Uani d . 1 1 . .
    C C5 0.6322(2) 1.2609(2) 0.3069(2) 0.0235(4) Uani d . 1 1 . .
    H H5A 0.6847 1.3320 0.2911 0.028 Uiso calc R 1 1 . .
    C C6 0.6692(2) 1.1186(2) 0.31463(19) 0.0216(4) Uani d . 1 1 . .
    H H6A 0.7476 1.0942 0.3045 0.026 Uiso calc R 1 1 . .
    C C7 0.6381(2) 0.8573(2) 0.34508(17) 0.0171(3) Uani d . 1 1 . .
    H H7A 0.7302 0.8614 0.3567 0.020 Uiso calc R 1 1 . .
    C C8 0.6151(2) 0.7795(2) 0.43892(17) 0.0194(4) Uani d . 1 1 . .
    H H8A 0.5530 0.8329 0.4646 0.023 Uiso calc R 1 1 . .
    H H8B 0.5815 0.6834 0.4187 0.023 Uiso calc R 1 1 . .
    C C9 0.7782(3) 0.9077(3) 0.5675(2) 0.0312(5) Uani d . 1 1 . .
    H H9A 0.8571 0.8957 0.6191 0.047 Uiso calc R 1 1 . .
    H H9B 0.7166 0.9485 0.5993 0.047 Uiso calc R 1 1 . .
    H H9C 0.7899 0.9717 0.5139 0.047 Uiso calc R 1 1 . .
    C C10 0.7170(3) 0.6668(3) 0.6020(2) 0.0311(5) Uani d . 1 1 . .
    H H10A 0.7952 0.6574 0.6548 0.047 Uiso calc R 1 1 . .
    H H10B 0.6919 0.5735 0.5713 0.047 Uiso calc R 1 1 . .
    H H10C 0.6527 0.7033 0.6325 0.047 Uiso calc R 1 1 . .
    C C11 0.5888(2) 0.7699(2) 0.24491(18) 0.0195(4) Uani d . 1 1 . .
    C C12 0.4476(2) 0.7658(3) 0.20590(19) 0.0229(4) Uani d . 1 1 . .
    H H12A 0.4154 0.8644 0.1965 0.027 Uiso calc R 1 1 . .
    H H12B 0.4125 0.7193 0.2574 0.027 Uiso calc R 1 1 . .
    C C13 0.4050(3) 0.6854(3) 0.1051(2) 0.0345(6) Uani d . 1 1 . .
    H H13A 0.4278 0.5838 0.1163 0.041 Uiso calc R 1 1 . .
    H H13B 0.3136 0.6914 0.0802 0.041 Uiso calc R 1 1 . .
    C C14 0.4635(3) 0.7462(4) 0.0246(2) 0.0412(7) Uani d . 1 1 . .
    H H14A 0.4379 0.6884 -0.0382 0.049 Uiso calc R 1 1 . .
    H H14B 0.4336 0.8446 0.0079 0.049 Uiso calc R 1 1 . .
    C C15 0.6038(3) 0.7465(3) 0.0623(2) 0.0356(6) Uani d . 1 1 . .
    H H15A 0.6397 0.7905 0.0103 0.043 Uiso calc R 1 1 . .
    H H15B 0.6344 0.6474 0.0732 0.043 Uiso calc R 1 1 . .
    C C16 0.6452(3) 0.8295(3) 0.1618(2) 0.0271(5) Uani d . 1 1 . .
    H H16A 0.6205 0.9303 0.1491 0.033 Uiso calc R 1 1 . .
    H H16B 0.7368 0.8260 0.1862 0.033 Uiso calc R 1 1 . .
    Cl Cl1 0.92007(8) 0.40363(7) 0.25545(6) 0.02721(13) Uani d . 1 1 . .
    Cl Cl2 1.28410(9) 0.82486(7) 0.55657(6) 0.03231(14) Uani d . 1 1 . .
    O O1A 1.19739(19) 0.4153(2) 0.31197(16) 0.0300(4) Uani d . 1 1 . .
    O O2A 1.34999(18) 0.5944(2) 0.42885(16) 0.0284(4) Uani d . 1 1 . .
    H H2A1 1.3584 0.5362 0.3842 0.043 Uiso calc R 1 1 . .
    O O3A 1.0108(2) 0.7925(3) 0.52380(19) 0.0397(5) Uani d . 1 1 . .
    O O4A 0.85246(17) 0.6185(2) 0.39869(15) 0.0254(3) Uani d . 1 1 . .
    C C1A 1.0159(2) 0.5140(2) 0.34403(17) 0.0197(4) Uani d . 1 1 . .
    C C2A 1.1458(2) 0.5020(3) 0.35560(18) 0.0205(4) Uani d . 1 1 . .
    C C3A 1.2306(2) 0.6058(2) 0.42625(18) 0.0212(4) Uani d . 1 1 . .
    C C4A 1.1866(2) 0.7035(2) 0.48058(19) 0.0221(4) Uani d . 1 1 . .
    C C5A 1.0544(2) 0.7100(3) 0.47477(19) 0.0233(4) Uani d . 1 1 . .
    C C6A 0.9653(2) 0.6072(2) 0.40123(17) 0.0186(4) Uani d . 1 1 . .
    O O1S 0.5308(4) 0.9814(5) 0.6374(3) 0.0818(12) Uani d . 1 1 A .
    O O2S 0.4947(3) 1.1593(3) 0.7334(2) 0.0530(7) Uani d . 1 1 A .
    C C1S 0.5324(4) 1.0314(5) 0.7221(4) 0.0620(11) Uani d D 1 1 . .
    C C2SA 0.5724(11) 0.9564(8) 0.8264(4) 0.0518(16) Uani d PDU 0.583(15) 1 A 1
    H H2S1 0.5631 0.8533 0.8167 0.078 Uiso calc PR 0.583(15) 1 A 1
    H H2S2 0.5202 0.9892 0.8697 0.078 Uiso calc PR 0.583(15) 1 A 1
    H H2S3 0.6593 0.9791 0.8591 0.078 Uiso calc PR 0.583(15) 1 A 1
    C C2SB 0.6165(11) 0.9595(13) 0.8173(7) 0.0518(16) Uani d PDU 0.417(15) 1 A 2
    H H2S4 0.6065 0.8560 0.8112 0.078 Uiso calc PR 0.417(15) 1 A 2
    H H2S5 0.5932 0.9922 0.8781 0.078 Uiso calc PR 0.417(15) 1 A 2
    H H2S6 0.7031 0.9845 0.8229 0.078 Uiso calc PR 0.417(15) 1 A 2
    C C3S 0.4586(5) 1.2355(5) 0.6368(3) 0.0573(10) Uani d . 1 1 . .
    H H3SA 0.4192 1.1665 0.5831 0.069 Uiso calc R 1 1 A .
    H H3SB 0.3946 1.3063 0.6412 0.069 Uiso calc R 1 1 . .
    C C4S 0.5560(5) 1.3091(5) 0.6040(3) 0.0588(11) Uani d . 1 1 A .
    H H4SA 0.5193 1.3843 0.5556 0.088 Uiso calc R 1 1 . .
    H H4SB 0.5997 1.2412 0.5710 0.088 Uiso calc R 1 1 . .
    H H4SC 0.6147 1.3512 0.6632 0.088 Uiso calc R 1 1 . .
loop_
    _atom_site_aniso_label
    _atom_site_aniso_U_11
    _atom_site_aniso_U_22
    _atom_site_aniso_U_33
    _atom_site_aniso_U_12
    _atom_site_aniso_U_13
    _atom_site_aniso_U_23
    O1 0.0254(8) 0.0144(7) 0.0431(10) 0.0010(6) 0.0148(8) 0.0025(7)
    O2 0.0191(7) 0.0141(7) 0.0317(8) 0.0010(5) 0.0029(6) 0.0004(6)
    N1 0.0200(8) 0.0184(8) 0.0176(7) 0.0013(6) 0.0055(7) -0.0005(6)
    C1 0.0201(9) 0.0148(8) 0.0189(9) 0.0006(7) 0.0057(7) 0.0016(7)
    C2 0.0202(9) 0.0156(9) 0.0251(10) -0.0014(7) 0.0089(8) 0.0022(8)
    C3 0.0198(9) 0.0175(9) 0.0283(11) -0.0009(7) 0.0087(9) -0.0017(8)
    C4 0.0223(9) 0.0150(9) 0.0203(9) -0.0010(7) 0.0058(8) 0.0008(7)
    C5 0.0232(10) 0.0151(9) 0.0345(12) -0.0018(7) 0.0117(9) 0.0029(8)
    C6 0.0192(9) 0.0165(9) 0.0309(11) 0.0012(7) 0.0098(8) 0.0030(8)
    C7 0.0173(8) 0.0147(8) 0.0199(9) -0.0005(6) 0.0061(7) 0.0018(7)
    C8 0.0180(9) 0.0186(9) 0.0216(9) -0.0002(7) 0.0052(8) 0.0042(7)
    C9 0.0332(12) 0.0308(12) 0.0292(12) -0.0045(10) 0.0076(10) -0.0100(10)
    C10 0.0335(12) 0.0331(13) 0.0258(11) 0.0007(10) 0.0063(10) 0.0117(10)
    C11 0.0211(9) 0.0138(8) 0.0235(10) 0.0017(7) 0.0056(8) 0.0011(7)
    C12 0.0200(9) 0.0204(10) 0.0263(10) 0.0043(8) 0.0026(8) 0.0004(8)
    C13 0.0324(13) 0.0308(13) 0.0324(13) 0.0056(10) -0.0056(11) -0.0094(10)
    C14 0.0528(18) 0.0419(16) 0.0235(12) 0.0184(14) 0.0002(12) -0.0048(11)
    C15 0.0486(17) 0.0328(14) 0.0275(12) 0.0094(11) 0.0135(12) -0.0048(10)
    C16 0.0362(13) 0.0239(11) 0.0250(10) -0.0016(9) 0.0149(10) -0.0010(9)
    Cl1 0.0233(2) 0.0315(3) 0.0264(2) -0.0068(2) 0.0058(2) -0.0084(2)
    Cl2 0.0268(3) 0.0285(3) 0.0361(3) -0.0017(2) -0.0016(2) -0.0107(3)
    O1A 0.0235(8) 0.0338(10) 0.0336(10) 0.0004(7) 0.0091(8) -0.0118(8)
    O2A 0.0199(8) 0.0311(9) 0.0350(10) -0.0031(6) 0.0087(7) -0.0084(8)
    O3A 0.0288(10) 0.0425(12) 0.0469(13) 0.0034(8) 0.0086(9) -0.0233(10)
    O4A 0.0179(7) 0.0300(9) 0.0278(8) 0.0035(6) 0.0050(6) -0.0038(7)
    C1A 0.0184(9) 0.0204(9) 0.0202(9) 0.0000(7) 0.0046(8) -0.0005(7)
    C2A 0.0186(9) 0.0215(10) 0.0219(10) -0.0022(7) 0.0061(8) -0.0007(8)
    C3A 0.0199(10) 0.0214(10) 0.0225(10) 0.0001(7) 0.0059(8) 0.0010(8)
    C4A 0.0224(10) 0.0192(9) 0.0221(10) -0.0005(8) 0.0013(8) -0.0037(8)
    C5A 0.0204(10) 0.0240(10) 0.0234(10) 0.0037(8) 0.0019(8) -0.0023(8)
    C6A 0.0178(9) 0.0191(9) 0.0185(9) 0.0029(7) 0.0039(7) 0.0015(7)
    O1S 0.064(2) 0.100(3) 0.090(2) -0.025(2) 0.0364(19) -0.057(2)
    O2S 0.0581(16) 0.0435(14) 0.0621(17) -0.0014(12) 0.0242(13) -0.0122(13)
    C1S 0.0401(19) 0.049(2) 0.091(3) 0.0023(16) 0.007(2) -0.009(2)
    C2SA 0.090(5) 0.040(2) 0.036(2) -0.024(3) 0.036(3) -0.0036(17)
    C2SB 0.090(5) 0.040(2) 0.036(2) -0.024(3) 0.036(3) -0.0036(17)
    C3S 0.061(2) 0.067(3) 0.0426(19) -0.022(2) 0.0122(18) -0.0046(18)
    C4S 0.081(3) 0.047(2) 0.047(2) -0.021(2) 0.014(2) -0.0082(16)
_geom_special_details
;
 All esds (except the esd in the dihedral angle between two l.s. planes)
 are estimated using the full covariance matrix.  The cell esds are taken
 into account individually in the estimation of esds in distances, angles
 and torsion angles; correlations between esds in cell parameters are only
 used when they are defined by crystal symmetry.  An approximate (isotropic)
 treatment of cell esds is used for estimating esds involving l.s. planes.
;
loop_
    _geom_bond_atom_site_label_1
    _geom_bond_atom_site_label_2
    _geom_bond_site_symmetry_2
    _geom_bond_distance
    _geom_bond_publ_flag
    O1 C4 . 1.368(3) ?
    O1 H1 . 0.8400 ?
    O2 C11 . 1.444(3) ?
    O2 H2 . 0.8400 ?
    N1 C10 . 1.484(3) ?
    N1 C9 . 1.487(3) ?
    N1 C8 . 1.510(3) ?
    N1 H1N . 0.89(3) ?
    C1 C6 . 1.392(3) ?
    C1 C2 . 1.402(3) ?
    C1 C7 . 1.526(3) ?
    C2 C3 . 1.392(3) ?
    C2 H2A . 0.9500 ?
    C3 C4 . 1.401(3) ?
    C3 H3A . 0.9500 ?
    C4 C5 . 1.395(3) ?
    C5 C6 . 1.395(3) ?
    C5 H5A . 0.9500 ?
    C6 H6A . 0.9500 ?
    C7 C8 . 1.550(3) ?
    C7 C11 . 1.563(3) ?
    C7 H7A . 1.0000 ?
    C8 H8A . 0.9900 ?
    C8 H8B . 0.9900 ?
    C9 H9A . 0.9800 ?
    C9 H9B . 0.9800 ?
    C9 H9C . 0.9800 ?
    C10 H10A . 0.9800 ?
    C10 H10B . 0.9800 ?
    C10 H10C . 0.9800 ?
    C11 C12 . 1.528(3) ?
    C11 C16 . 1.536(3) ?
    C12 C13 . 1.530(4) ?
    C12 H12A . 0.9900 ?
    C12 H12B . 0.9900 ?
    C13 C14 . 1.525(5) ?
    C13 H13A . 0.9900 ?
    C13 H13B . 0.9900 ?
    C14 C15 . 1.517(5) ?
    C14 H14A . 0.9900 ?
    C14 H14B . 0.9900 ?
    C15 C16 . 1.526(4) ?
    C15 H15A . 0.9900 ?
    C15 H15B . 0.9900 ?
    C16 H16A . 0.9900 ?
    C16 H16B . 0.9900 ?
    Cl1 C1A . 1.733(2) ?
    Cl2 C4A . 1.723(2) ?
    O1A C2A . 1.236(3) ?
    O2A C3A . 1.330(3) ?
    O2A H2A1 . 0.8400 ?
    O3A C5A . 1.205(3) ?
    O4A C6A . 1.256(3) ?
    C1A C6A . 1.386(3) ?
    C1A C2A . 1.423(3) ?
    C2A C3A . 1.516(3) ?
    C3A C4A . 1.348(3) ?
    C4A C5A . 1.460(3) ?
    C5A C6A . 1.551(3) ?
    O1S C1S . 1.240(6) ?
    O2S C1S . 1.295(5) ?
    O2S C3S . 1.459(6) ?
    C1S C2SA . 1.543(7) ?
    C1S C2SB . 1.544(7) ?
    C2SA H2S1 . 0.9800 ?
    C2SA H2S2 . 0.9800 ?
    C2SA H2S3 . 0.9800 ?
    C2SB H2S4 . 0.9800 ?
    C2SB H2S5 . 0.9800 ?
    C2SB H2S6 . 0.9800 ?
    C3S C4S . 1.455(6) ?
    C3S H3SA . 0.9900 ?
    C3S H3SB . 0.9900 ?
    C4S H4SA . 0.9800 ?
    C4S H4SB . 0.9800 ?
    C4S H4SC . 0.9800 ?
loop_
    _geom_angle_atom_site_label_1
    _geom_angle_atom_site_label_2
    _geom_angle_atom_site_label_3
    _geom_angle_site_symmetry_1
    _geom_angle_site_symmetry_3
    _geom_angle
    _geom_angle_publ_flag
    C4 O1 H1 . . 109.5 ?
    C11 O2 H2 . . 109.5 ?
    C10 N1 C9 . . 110.8(2) ?
    C10 N1 C8 . . 110.14(19) ?
    C9 N1 C8 . . 112.0(2) ?
    C10 N1 H1N . . 111.7(19) ?
    C9 N1 H1N . . 105.4(19) ?
    C8 N1 H1N . . 107(2) ?
    C6 C1 C2 . . 117.82(19) ?
    C6 C1 C7 . . 120.20(18) ?
    C2 C1 C7 . . 121.96(18) ?
    C3 C2 C1 . . 121.46(19) ?
    C3 C2 H2A . . 119.3 ?
    C1 C2 H2A . . 119.3 ?
    C2 C3 C4 . . 119.7(2) ?
    C2 C3 H3A . . 120.2 ?
    C4 C3 H3A . . 120.2 ?
    O1 C4 C5 . . 122.22(19) ?
    O1 C4 C3 . . 118.08(19) ?
    C5 C4 C3 . . 119.7(2) ?
    C4 C5 C6 . . 119.63(19) ?
    C4 C5 H5A . . 120.2 ?
    C6 C5 H5A . . 120.2 ?
    C1 C6 C5 . . 121.7(2) ?
    C1 C6 H6A . . 119.1 ?
    C5 C6 H6A . . 119.1 ?
    C1 C7 C8 . . 112.93(17) ?
    C1 C7 C11 . . 113.69(18) ?
    C8 C7 C11 . . 111.97(17) ?
    C1 C7 H7A . . 105.8 ?
    C8 C7 H7A . . 105.8 ?
    C11 C7 H7A . . 105.8 ?
    N1 C8 C7 . . 110.75(17) ?
    N1 C8 H8A . . 109.5 ?
    C7 C8 H8A . . 109.5 ?
    N1 C8 H8B . . 109.5 ?
    C7 C8 H8B . . 109.5 ?
    H8A C8 H8B . . 108.1 ?
    N1 C9 H9A . . 109.5 ?
    N1 C9 H9B . . 109.5 ?
    H9A C9 H9B . . 109.5 ?
    N1 C9 H9C . . 109.5 ?
    H9A C9 H9C . . 109.5 ?
    H9B C9 H9C . . 109.5 ?
    N1 C10 H10A . . 109.5 ?
    N1 C10 H10B . . 109.5 ?
    H10A C10 H10B . . 109.5 ?
    N1 C10 H10C . . 109.5 ?
    H10A C10 H10C . . 109.5 ?
    H10B C10 H10C . . 109.5 ?
    O2 C11 C12 . . 106.03(18) ?
    O2 C11 C16 . . 108.25(18) ?
    C12 C11 C16 . . 109.8(2) ?
    O2 C11 C7 . . 108.88(18) ?
    C12 C11 C7 . . 114.40(17) ?
    C16 C11 C7 . . 109.33(18) ?
    C11 C12 C13 . . 112.1(2) ?
    C11 C12 H12A . . 109.2 ?
    C13 C12 H12A . . 109.2 ?
    C11 C12 H12B . . 109.2 ?
    C13 C12 H12B . . 109.2 ?
    H12A C12 H12B . . 107.9 ?
    C14 C13 C12 . . 111.5(2) ?
    C14 C13 H13A . . 109.3 ?
    C12 C13 H13A . . 109.3 ?
    C14 C13 H13B . . 109.3 ?
    C12 C13 H13B . . 109.3 ?
    H13A C13 H13B . . 108.0 ?
    C15 C14 C13 . . 110.9(2) ?
    C15 C14 H14A . . 109.5 ?
    C13 C14 H14A . . 109.5 ?
    C15 C14 H14B . . 109.5 ?
    C13 C14 H14B . . 109.5 ?
    H14A C14 H14B . . 108.0 ?
    C14 C15 C16 . . 110.4(2) ?
    C14 C15 H15A . . 109.6 ?
    C16 C15 H15A . . 109.6 ?
    C14 C15 H15B . . 109.6 ?
    C16 C15 H15B . . 109.6 ?
    H15A C15 H15B . . 108.1 ?
    C15 C16 C11 . . 112.3(2) ?
    C15 C16 H16A . . 109.1 ?
    C11 C16 H16A . . 109.1 ?
    C15 C16 H16B . . 109.1 ?
    C11 C16 H16B . . 109.1 ?
    H16A C16 H16B . . 107.9 ?
    C3A O2A H2A1 . . 109.5 ?
    C6A C1A C2A . . 122.8(2) ?
    C6A C1A Cl1 . . 120.00(16) ?
    C2A C1A Cl1 . . 117.20(17) ?
    O1A C2A C1A . . 126.1(2) ?
    O1A C2A C3A . . 115.9(2) ?
    C1A C2A C3A . . 118.0(2) ?
    O2A C3A C4A . . 123.1(2) ?
    O2A C3A C2A . . 114.93(19) ?
    C4A C3A C2A . . 121.9(2) ?
    C3A C4A C5A . . 120.5(2) ?
    C3A C4A Cl2 . . 121.06(18) ?
    C5A C4A Cl2 . . 118.47(17) ?
    O3A C5A C4A . . 123.1(2) ?
    O3A C5A C6A . . 118.3(2) ?
    C4A C5A C6A . . 118.60(19) ?
    O4A C6A C1A . . 126.2(2) ?
    O4A C6A C5A . . 115.83(19) ?
    C1A C6A C5A . . 117.92(19) ?
    C1S O2S C3S . . 111.7(4) ?
    O1S C1S O2S . . 122.4(5) ?
    O1S C1S C2SA . . 127.7(5) ?
    O2S C1S C2SA . . 109.8(5) ?
    O1S C1S C2SB . . 118.1(6) ?
    O2S C1S C2SB . . 116.9(6) ?
    C2SA C1S C2SB . . 20.1(4) ?
    C1S C2SA H2S1 . . 109.5 ?
    C1S C2SA H2S2 . . 109.5 ?
    C1S C2SA H2S3 . . 109.5 ?
    C1S C2SB H2S4 . . 109.5 ?
    C1S C2SB H2S5 . . 109.5 ?
    H2S4 C2SB H2S5 . . 109.5 ?
    C1S C2SB H2S6 . . 109.5 ?
    H2S4 C2SB H2S6 . . 109.5 ?
    H2S5 C2SB H2S6 . . 109.5 ?
    C4S C3S O2S . . 117.2(4) ?
    C4S C3S H3SA . . 108.0 ?
    O2S C3S H3SA . . 108.0 ?
    C4S C3S H3SB . . 108.0 ?
    O2S C3S H3SB . . 108.0 ?
    H3SA C3S H3SB . . 107.2 ?
    C3S C4S H4SA . . 109.5 ?
    C3S C4S H4SB . . 109.5 ?
    H4SA C4S H4SB . . 109.5 ?
    C3S C4S H4SC . . 109.5 ?
    H4SA C4S H4SC . . 109.5 ?
    H4SB C4S H4SC . . 109.5 ?
loop_
    _geom_torsion_atom_site_label_1
    _geom_torsion_atom_site_label_2
    _geom_torsion_atom_site_label_3
    _geom_torsion_atom_site_label_4
    _geom_torsion_site_symmetry_1
    _geom_torsion_site_symmetry_2
    _geom_torsion_site_symmetry_3
    _geom_torsion_site_symmetry_4
    _geom_torsion
    _geom_torsion_publ_flag
    C6 C1 C2 C3 . . . . 1.0(3) ?
    C7 C1 C2 C3 . . . . 179.6(2) ?
    C1 C2 C3 C4 . . . . -0.4(4) ?
    C2 C3 C4 O1 . . . . -179.2(2) ?
    C2 C3 C4 C5 . . . . -0.2(3) ?
    O1 C4 C5 C6 . . . . 179.0(2) ?
    C3 C4 C5 C6 . . . . 0.1(4) ?
    C2 C1 C6 C5 . . . . -1.1(4) ?
    C7 C1 C6 C5 . . . . -179.7(2) ?
    C4 C5 C6 C1 . . . . 0.6(4) ?
    C6 C1 C7 C8 . . . . 134.9(2) ?
    C2 C1 C7 C8 . . . . -43.6(3) ?
    C6 C1 C7 C11 . . . . -96.1(2) ?
    C2 C1 C7 C11 . . . . 85.4(2) ?
    C10 N1 C8 C7 . . . . -167.94(19) ?
    C9 N1 C8 C7 . . . . 68.3(2) ?
    C1 C7 C8 N1 . . . . -103.0(2) ?
    C11 C7 C8 N1 . . . . 127.10(19) ?
    C1 C7 C11 O2 . . . . -175.68(16) ?
    C8 C7 C11 O2 . . . . -46.2(2) ?
    C1 C7 C11 C12 . . . . -57.3(2) ?
    C8 C7 C11 C12 . . . . 72.2(2) ?
    C1 C7 C11 C16 . . . . 66.2(2) ?
    C8 C7 C11 C16 . . . . -164.28(18) ?
    O2 C11 C12 C13 . . . . -62.9(3) ?
    C16 C11 C12 C13 . . . . 53.8(3) ?
    C7 C11 C12 C13 . . . . 177.1(2) ?
    C11 C12 C13 C14 . . . . -54.9(3) ?
    C12 C13 C14 C15 . . . . 55.8(3) ?
    C13 C14 C15 C16 . . . . -56.6(3) ?
    C14 C15 C16 C11 . . . . 57.2(3) ?
    O2 C11 C16 C15 . . . . 60.0(3) ?
    C12 C11 C16 C15 . . . . -55.3(3) ?
    C7 C11 C16 C15 . . . . 178.5(2) ?
    C6A C1A C2A O1A . . . . 175.1(2) ?
    Cl1 C1A C2A O1A . . . . -3.8(3) ?
    C6A C1A C2A C3A . . . . -6.0(3) ?
    Cl1 C1A C2A C3A . . . . 175.06(16) ?
    O1A C2A C3A O2A . . . . 2.9(3) ?
    C1A C2A C3A O2A . . . . -176.1(2) ?
    O1A C2A C3A C4A . . . . -178.2(2) ?
    C1A C2A C3A C4A . . . . 2.8(3) ?
    O2A C3A C4A C5A . . . . -179.7(2) ?
    C2A C3A C4A C5A . . . . 1.5(4) ?
    O2A C3A C4A Cl2 . . . . 1.4(3) ?
    C2A C3A C4A Cl2 . . . . -177.43(18) ?
    C3A C4A C5A O3A . . . . 177.9(3) ?
    Cl2 C4A C5A O3A . . . . -3.1(4) ?
    C3A C4A C5A C6A . . . . -2.8(3) ?
    Cl2 C4A C5A C6A . . . . 176.18(17) ?
    C2A C1A C6A O4A . . . . -176.3(2) ?
    Cl1 C1A C6A O4A . . . . 2.6(3) ?
    C2A C1A C6A C5A . . . . 4.7(3) ?
    Cl1 C1A C6A C5A . . . . -176.40(16) ?
    O3A C5A C6A O4A . . . . 0.0(4) ?
    C4A C5A C6A O4A . . . . -179.4(2) ?
    O3A C5A C6A C1A . . . . 179.1(2) ?
    C4A C5A C6A C1A . . . . -0.3(3) ?
    C3S O2S C1S O1S . . . . -3.2(6) ?
    C3S O2S C1S C2SA . . . . 178.6(5) ?
    C3S O2S C1S C2SB . . . . 158.1(7) ?
    C1S O2S C3S C4S . . . . -86.0(5) ?
loop_
    _geom_hbond_atom_site_label_D
    _geom_hbond_atom_site_label_H
    _geom_hbond_atom_site_label_A
    _geom_hbond_site_symmetry_A
    _geom_hbond_distance_DH
    _geom_hbond_distance_HA
    _geom_hbond_distance_DA
    _geom_hbond_angle_DHA
    O1 H1 O2 1_565 0.84 1.85 2.669(2) 165.9
    O2 H2 O4A . 0.84 1.89 2.694(3) 159.7
    N1 H1N O4A . 0.89(3) 1.95(3) 2.775(3) 153(3)
    N1 H1N O3A . 0.89(3) 2.43(3) 3.099(3) 132(2)
    O2A H2A1 O1 1_645 0.84 2.03 2.768(3) 146.7
    C3 H3A O1A 1_465 0.95 2.59 3.371(3) 140.2
    C9 H9B O1S . 0.98 2.29 3.224(4) 159.2
