# Supplementary material for: Desvenlafaxinium chloranilate ethyl acetate solvate
Source: Acta Crystallogr Sect E Struct Rep Online. 2013 Sep 18;69(Pt 10):o1556–7. doi: 10.1107/S1600536813025312 (PMC3790419; doi:10.1107/S1600536813025312)
Supplement: Supplementary file 2 [file e-69-o1556-Isup2.hkl]

# 
# h,k,l, Fc-squared, Fo-squared, sigma(Fo-squared) and status flag 
# 
data_I
_shelx_title '    HSY-515 in Pn' 
_shelx_refln_list_code          4 
_shelx_F_calc_maximum      115.28 
_exptl_crystal_F_000       592.00 
_reflns_d_resolution_high  0.6585 
 
loop_ 
 _symmetry_equiv_pos_as_xyz 
 'x, y, z' 
 'x+1/2, -y, z+1/2' 
 
_cell_length_a    11.1738 
_cell_length_b     9.3985 
_cell_length_c    13.6046 
_cell_angle_alpha  90.000 
_cell_angle_beta  105.109 
_cell_angle_gamma  90.000 
 
_shelx_F_squared_multiplier     1.000 
 
loop_ 
 _refln_index_h 
 _refln_index_k 
 _refln_index_l 
 _refln_F_squared_calc 
 _refln_F_squared_meas 
 _refln_F_squared_sigma 
 _refln_observed_status 
  -1   0 -19       21.83       28.65      6.82 o 
   1   0 -19       43.06       34.92      6.35 o 
  -1   1 -19       27.64       29.82      6.40 o 
   0   1 -19        9.42        8.22      4.44 o 
   1   1 -19       79.33       73.46      8.72 o 
  -1   2 -19        3.86       11.10      5.18 o 
   0   2 -19       20.31       15.15      5.36 o 
   1   2 -19       18.88       14.42      5.39 o 
   0   3 -19       37.19       29.56      6.51 o 
   1   3 -19       54.68       57.53      8.58 o 
   0   4 -19       16.18       24.52      6.69 o 
   1   4 -19       11.11       20.50      6.06 o 
  -2   0 -18       19.67       14.16      4.98 o 
   0   0 -18       20.79       21.19      5.52 o 
   2   0 -18       25.96       26.49      5.41 o 
  -2   1 -18        0.48        9.86      4.99 o 
  -1   1 -18       23.17       25.00      6.06 o 
   0   1 -18       77.25       71.27      8.74 o 
   1   1 -18       59.68       51.39      7.21 o 
   2   1 -18       12.17       13.10      4.01 o 
  -2   2 -18       21.09       10.47      4.26 o 
  -1   2 -18       28.02       26.20      5.77 o 
   0   2 -18        5.41        2.02      3.92 o 
   1   2 -18       69.58       55.01      7.56 o 
   2   2 -18       21.21       34.93      5.91 o 
  -2   3 -18       17.68       32.39      7.19 o 
  -1   3 -18       50.04       53.04      8.57 o 
   0   3 -18       65.50       58.64      8.46 o 
   1   3 -18       75.06       80.57      9.28 o 
   2   3 -18        5.15        5.97      3.56 o 
   3   3 -18        5.27        9.76      3.95 o 
  -1   4 -18       39.68       24.33      5.98 o 
   0   4 -18       32.29       30.71      6.56 o 
   1   4 -18        5.60        9.64      5.11 o 
   2   4 -18       14.66       16.74      5.18 o 
   3   4 -18       73.40      106.46      9.76 o 
   0   5 -18        0.04        7.13      4.96 o 
   1   5 -18        1.85        0.80      4.11 o 
   2   5 -18       22.02       24.49      5.61 o 
   1   6 -18       66.30       61.87      9.21 o 
   2   6 -18       21.33       29.35      6.87 o 
  -3   0 -17       72.76       70.33      9.45 o 
  -1   0 -17        0.78       -1.80      3.45 o 
   1   0 -17      102.78       91.19      8.89 o 
   3   0 -17      163.02      191.99     11.75 o 
  -4   1 -17       13.09        7.92      3.38 o 
  -3   1 -17       30.53       30.12      7.02 o 
  -2   1 -17        8.52        6.08      3.72 o 
  -1   1 -17       25.46       33.76      4.49 o 
   0   1 -17       14.23       16.31      3.47 o 
   1   1 -17       34.22       38.77      6.04 o 
   2   1 -17       65.52       61.47      7.23 o 
   3   1 -17       36.89       38.24      5.47 o 
  -3   2 -17       37.14       33.69      7.14 o 
  -2   2 -17      207.56      214.40     15.45 o 
  -1   2 -17       62.19       58.09      8.24 o 
   0   2 -17       67.74       54.41      7.79 o 
   1   2 -17       10.43       21.53      5.16 o 
   2   2 -17      115.67      121.51     10.13 o 
   3   2 -17        0.18       -2.98      2.98 o 
  -3   3 -17        0.27       -4.63      4.63 o 
  -2   3 -17       96.16      119.78     11.85 o 
  -1   3 -17       32.39       28.00      6.15 o 
   0   3 -17       85.93       93.69      9.68 o 
   1   3 -17       20.62       34.10      6.24 o 
   2   3 -17       32.83       26.85      5.76 o 
   3   3 -17       35.74       31.53      5.46 o 
   4   3 -17      100.62      105.07      8.85 o 
  -3   4 -17       20.96       12.54      5.34 o 
  -2   4 -17       17.69        6.30      4.10 o 
  -1   4 -17       50.53       40.39      7.63 o 
   0   4 -17       38.18       30.78      6.70 o 
   1   4 -17        3.55        5.46      4.39 o 
   2   4 -17        0.14       -1.62      3.27 o 
   3   4 -17        8.50        9.84      4.24 o 
   4   4 -17       79.03       97.53      8.81 o 
  -2   5 -17       57.55       54.08      8.93 o 
  -1   5 -17       36.52       30.83      6.87 o 
   0   5 -17        0.38       -2.91      4.23 o 
   1   5 -17       55.07       42.12      7.33 o 
   2   5 -17        0.84        9.37      4.94 o 
   3   5 -17       54.78       54.48      7.47 o 
   4   5 -17      146.95      157.09     11.42 o 
  -1   6 -17        0.90        5.26      4.96 o 
   0   6 -17       23.73       19.79      6.47 o 
   1   6 -17       13.70        8.73      4.41 o 
   2   6 -17       20.32       20.74      5.59 o 
   3   6 -17       65.74       66.25      8.49 o 
   1   7 -17       54.09       38.56      7.26 o 
   2   7 -17       26.47       37.39      7.10 o 
   3   7 -17        9.40       10.30      4.81 o 
   3   8 -17       20.65       25.85      6.48 o 
  -4   0 -16        3.56        5.95      4.19 o 
  -2   0 -16       34.69       35.25      6.74 o 
   0   0 -16       15.78        8.91      4.25 o 
   2   0 -16      283.35      310.19     15.18 o 
   4   0 -16       53.69       56.90      5.74 o 
  -5   1 -16        5.54       13.40      3.95 o 
  -4   1 -16       25.76       29.03      7.47 o 
  -3   1 -16       44.01       58.46      5.91 o 
  -2   1 -16       72.75       83.37      6.57 o 
  -1   1 -16       18.61       21.09      3.68 o 
   0   1 -16        8.55       11.77      2.99 o 
   1   1 -16      233.69      255.13     10.14 o 
   2   1 -16       41.34       39.98      4.09 o 
   3   1 -16       30.34       36.40      5.29 o 
   4   1 -16      135.64      139.87      9.17 o 
  -5   2 -16        8.32        7.88      5.24 o 
  -4   2 -16      132.51      145.76     13.25 o 
  -3   2 -16      108.89      115.45     11.96 o 
  -2   2 -16       62.30       82.77      9.34 o 
  -1   2 -16       26.02       32.77      6.36 o 
   0   2 -16        0.96        6.81      4.09 o 
   1   2 -16       64.01       60.14      7.33 o 
   2   2 -16       30.52       42.51      6.17 o 
   3   2 -16        4.03        6.53      3.29 o 
   4   2 -16       90.45      100.49      8.09 o 
  12   2 -16       21.18       22.69      5.02 o 
  13   2 -16       24.60       18.61      5.48 o 
  -4   3 -16       68.24       84.21     10.49 o 
  -3   3 -16       88.03      103.41     10.85 o 
  -2   3 -16       12.01        7.31      4.74 o 
  -1   3 -16       20.50       17.30      5.34 o 
   0   3 -16       23.71       26.03      5.94 o 
   1   3 -16       54.40       69.46      7.97 o 
   2   3 -16       36.35       29.71      5.37 o 
   3   3 -16      276.27      278.07     14.68 o 
   4   3 -16        2.00        0.79      2.49 o 
  12   3 -16       12.05       17.37      5.14 o 
  13   3 -16       23.34       16.48      5.32 o 
  -4   4 -16      125.94      107.49     11.66 o 
  -3   4 -16        7.60       17.81      5.54 o 
  -2   4 -16        6.36        2.83      4.59 o 
  -1   4 -16       98.10       99.88     10.46 o 
   0   4 -16       24.98       27.44      6.04 o 
   1   4 -16       67.94       50.55      7.02 o 
   2   4 -16       49.59       45.65      6.68 o 
   3   4 -16       93.64      113.76      9.62 o 
   4   4 -16       31.44       47.16      5.97 o 
   5   4 -16        5.76        8.35      3.33 o 
  12   4 -16       38.03       41.87      7.34 o 
  -3   5 -16        2.74       -1.01      4.80 o 
  -2   5 -16       10.33       14.45      4.95 o 
  -1   5 -16      112.43      120.44     11.33 o 
   0   5 -16      117.47      100.04     10.33 o 
   1   5 -16       26.82       29.77      6.09 o 
   2   5 -16       32.97       39.19      6.44 o 
   3   5 -16       42.57       39.46      6.31 o 
   4   5 -16       60.80       70.61      7.73 o 
   5   5 -16       37.13       27.72      4.97 o 
  -2   6 -16       41.97       48.47      8.14 o 
  -1   6 -16       52.11       67.35      9.18 o 
   0   6 -16      174.58      203.19     14.99 o 
   1   6 -16      126.12      155.10     12.71 o 
   2   6 -16       39.17       37.21      6.59 o 
   3   6 -16       26.02       20.76      5.57 o 
   4   6 -16      258.51      238.47     14.47 o 
  -1   7 -16       12.63        0.58      3.93 o 
   0   7 -16       20.89       21.70      6.21 o 
   1   7 -16       13.88        1.33      3.91 o 
   2   7 -16       92.90       85.80      9.86 o 
   3   7 -16       25.08       40.94      7.48 o 
   4   7 -16       59.62       49.66      7.30 o 
   1   8 -16       46.85       52.27      8.65 o 
   2   8 -16       14.60        8.09      4.93 o 
   3   8 -16       63.16       45.24      7.36 o 
   4   8 -16       66.72       67.54      8.76 o 
  -5   0 -15       83.35      103.04     11.17 o 
  -3   0 -15       15.75       14.64      5.10 o 
  -1   0 -15      254.33      228.07     14.06 o 
   1   0 -15      588.33      622.22     22.86 o 
   3   0 -15       51.93       61.39      6.16 o 
   5   0 -15      102.37      111.28      7.08 o 
  -6   1 -15       55.94       67.72      6.76 o 
  -5   1 -15       42.10       28.04      4.63 o 
  -4   1 -15        9.85       10.18      3.73 o 
  -3   1 -15       26.75       21.88      3.84 o 
  -2   1 -15       11.54       14.63      3.33 o 
  -1   1 -15       20.27       27.72      3.86 o 
   0   1 -15      144.18      150.66      7.77 o 
   1   1 -15      205.65      206.91      8.76 o 
   2   1 -15       45.90       52.27      4.38 o 
   3   1 -15      165.52      184.08     10.59 o 
   4   1 -15       59.39       78.81      6.46 o 
   5   1 -15       72.39       78.49      6.08 o 
  10   1 -15       28.15       43.43      5.97 o 
  11   1 -15       94.35      106.21      9.19 o 
  12   1 -15       15.49       20.93      5.19 o 
  13   1 -15       18.20       29.94      5.84 o 
  -6   2 -15       56.56       79.24     10.28 o 
  -5   2 -15       99.64      112.34     11.69 o 
  -4   2 -15       98.51       98.73     10.60 o 
  -3   2 -15       31.67       26.55      6.20 o 
  -2   2 -15      142.46      148.18     12.04 o 
  -1   2 -15       21.97       17.32      4.76 o 
   0   2 -15       78.90       80.10      8.31 o 
   1   2 -15       69.34       68.93      7.54 o 
   2   2 -15      104.20       99.61      8.54 o 
   3   2 -15      130.03      163.32     10.26 o 
   4   2 -15       56.34       59.73      6.03 o 
   5   2 -15        9.07        7.70      2.88 o 
  10   2 -15      116.43      101.99      9.40 o 
  11   2 -15       72.99       71.56      8.11 o 
  12   2 -15       23.07       14.06      4.42 o 
  13   2 -15        9.49        8.12      4.33 o 
  14   2 -15        6.14       10.33      4.69 o 
  -5   3 -15        7.17        6.20      4.78 o 
  -4   3 -15       15.53       15.19      5.55 o 
  -3   3 -15       95.12       94.14     10.28 o 
  -2   3 -15        4.89       14.97      5.36 o 
  -1   3 -15       35.73       34.58      6.17 o 
   0   3 -15      110.25      130.33     10.96 o 
   1   3 -15       32.27       36.49      5.86 o 
   2   3 -15       10.76        5.23      3.67 o 
   3   3 -15       73.07       90.78      8.02 o 
   4   3 -15       78.22       87.57      7.46 o 
   5   3 -15       55.16       56.67      5.83 o 
  10   3 -15       82.55       82.95      8.71 o 
  11   3 -15       12.22       15.46      4.71 o 
  12   3 -15       45.37       51.08      7.67 o 
  13   3 -15        4.07        1.63      3.95 o 
  -5   4 -15       16.00       10.04      5.10 o 
  -4   4 -15        7.98        9.84      5.46 o 
  -3   4 -15        1.52        4.38      4.70 o 
  -2   4 -15      139.26      145.89     12.48 o 
  -1   4 -15      139.77      152.89     12.15 o 
   0   4 -15       46.68       54.11      7.43 o 
   1   4 -15        6.04       11.09      4.30 o 
   2   4 -15       11.38       19.36      4.76 o 
   3   4 -15      130.77      124.13      9.70 o 
   4   4 -15        4.48        1.37      3.01 o 
   5   4 -15       18.58       25.74      4.34 o 
  11   4 -15        4.16       15.96      5.17 o 
  12   4 -15       16.45       23.15      5.60 o 
  -4   5 -15       52.40       60.37      8.91 o 
  -3   5 -15       25.58       47.47      7.93 o 
  -2   5 -15       44.33       50.25      8.09 o 
  -1   5 -15      342.81      325.28     18.29 o 
   0   5 -15       15.77       13.38      5.01 o 
   1   5 -15       78.30       53.67      7.31 o 
   2   5 -15       66.66       76.32      8.33 o 
   3   5 -15        0.20       -2.47      3.14 o 
   4   5 -15        5.57        9.49      3.74 o 
   5   5 -15       68.30       70.19      7.03 o 
  11   5 -15       84.64       83.85      9.95 o 
  12   5 -15        4.19       -2.46      4.28 o 
  -3   6 -15       71.03       66.72      9.36 o 
  -2   6 -15      119.65      106.66     11.24 o 
  -1   6 -15       13.69       19.84      6.04 o 
   0   6 -15       87.63       85.79      9.71 o 
   1   6 -15       75.71       76.55      8.86 o 
   2   6 -15       21.47       29.68      5.87 o 
   3   6 -15      116.54      123.84     10.58 o 
   4   6 -15       14.22       24.20      5.31 o 
   5   6 -15       18.86       15.47      4.28 o 
  -2   7 -15       94.97      108.02     11.31 o 
  -1   7 -15        4.19       -4.68      4.68 o 
   0   7 -15       38.77       47.85      7.81 o 
   1   7 -15       15.27       16.03      5.07 o 
   2   7 -15       20.12       16.71      5.34 o 
   3   7 -15      111.63      113.00     10.36 o 
   4   7 -15      168.35      173.06     12.71 o 
   5   7 -15       46.14       57.63      7.37 o 
  -1   8 -15        1.23        0.08      4.42 o 
   0   8 -15      183.05      205.38     15.62 o 
   1   8 -15       22.74       25.09      6.21 o 
   2   8 -15       29.95       17.79      5.71 o 
   3   8 -15       40.13       45.66      7.33 o 
   4   8 -15       52.85       42.55      6.89 o 
   5   8 -15        0.89        2.75      3.93 o 
   1   9 -15       51.21       29.95      7.01 o 
   2   9 -15       12.84       14.10      4.69 o 
   3   9 -15       33.37       40.13      7.79 o 
   4   9 -15        3.38        0.97      3.93 o 
   5   9 -15       24.29       23.96      5.92 o 
  -6   0 -14       19.41       10.57      5.23 o 
  -4   0 -14       68.29      128.85     11.55 o 
  -2   0 -14      212.17      174.82     12.20 o 
   0   0 -14      306.24      278.76     14.31 o 
   2   0 -14       31.51       25.80      4.53 o 
   4   0 -14       38.62       46.98      4.74 o 
  10   0 -14       19.22       28.46      4.91 o 
  12   0 -14      217.73      250.52     14.11 o 
  -7   1 -14       76.64       69.02      6.80 o 
  -6   1 -14       42.46       47.51      5.63 o 
  -5   1 -14        9.33        4.87      4.32 o 
  -4   1 -14       90.49       80.92      6.43 o 
  -3   1 -14      206.82      208.64      9.95 o 
  -2   1 -14       67.40       75.02      8.34 o 
  -1   1 -14       56.85       53.77      4.81 o 
   0   1 -14      124.71      164.98     22.22 o 
   1   1 -14      104.18      113.30      6.29 o 
   2   1 -14      322.46      360.69     10.89 o 
   3   1 -14      186.03      191.40      7.37 o 
   4   1 -14       33.08       35.24      4.29 o 
   5   1 -14      115.83      126.51      7.29 o 
   6   1 -14       56.19       59.31      4.50 o 
   9   1 -14      110.53      126.55      6.17 o 
  10   1 -14      110.94      100.63      9.29 o 
  11   1 -14       10.59       12.78      4.33 o 
  12   1 -14       10.21       15.37      4.73 o 
  13   1 -14       37.82       39.38      6.46 o 
  14   1 -14       59.82       69.12      8.52 o 
  -7   2 -14       47.58       49.11      8.30 o 
  -6   2 -14       57.00       75.98      9.81 o 
  -5   2 -14      241.79      264.19     17.06 o 
  -4   2 -14       34.50       44.00      7.40 o 
  -3   2 -14       26.22       33.10      6.23 o 
  -2   2 -14       27.55       39.46      6.38 o 
  -1   2 -14       28.57       21.97      5.24 o 
   0   2 -14       29.34       35.26      5.71 o 
   1   2 -14       47.92       50.92      6.09 o 
   2   2 -14      136.49      142.16      9.84 o 
   3   2 -14      234.31      209.73     11.23 o 
   4   2 -14       34.08       41.04      4.83 o 
   5   2 -14      118.45      146.52      8.39 o 
   6   2 -14      124.03      128.97      7.24 o 
   9   2 -14      281.15      282.88     14.81 o 
  10   2 -14       75.01       81.35      8.27 o 
  11   2 -14       73.27       73.07      8.15 o 
  12   2 -14       23.21       10.99      4.16 o 
  13   2 -14        9.48        5.65      3.87 o 
  14   2 -14        8.46       15.08      5.11 o 
  -7   3 -14       50.09       52.10      8.34 o 
  -6   3 -14       27.55       24.09      6.65 o 
  -5   3 -14       47.09       56.92      8.64 o 
  -4   3 -14       50.39       61.58      8.72 o 
  -3   3 -14       16.42       20.05      5.44 o 
  -2   3 -14       54.47       58.64      7.84 o 
  -1   3 -14       24.68       28.93      5.81 o 
   0   3 -14      172.44      168.41     11.63 o 
   1   3 -14       93.05      102.11      8.78 o 
   2   3 -14      118.14      108.66      8.74 o 
   3   3 -14       10.81        7.43      3.15 o 
   4   3 -14       70.02       80.67      6.80 o 
   5   3 -14       30.34       50.02      5.36 o 
   6   3 -14       18.64       27.68      3.92 o 
   9   3 -14      307.29      319.29     16.53 o 
  10   3 -14       21.97       10.21      3.99 o 
  11   3 -14       23.34       22.96      5.30 o 
  12   3 -14       30.89       37.85      6.79 o 
  13   3 -14       17.02       12.90      4.96 o 
  14   3 -14       15.33       11.65      4.67 o 
  -6   4 -14       84.68       93.24     10.83 o 
  -5   4 -14       56.66       63.70      8.94 o 
  -4   4 -14      102.37       92.58     10.41 o 
  -3   4 -14        7.55        8.10      4.91 o 
  -2   4 -14      104.81      124.49     11.08 o 
  -1   4 -14      127.02      128.56     11.05 o 
   0   4 -14       93.58      113.87      9.86 o 
   1   4 -14       31.00       28.76      5.58 o 
   2   4 -14        0.15        5.15      3.00 o 
   3   4 -14       54.15       58.95      6.61 o 
   4   4 -14       99.32       81.30      7.26 o 
   5   4 -14       60.10       62.06      6.09 o 
   6   4 -14       26.83       21.65      3.76 o 
   9   4 -14       22.32       17.66      4.76 o 
  10   4 -14       53.07       72.31      8.43 o 
  11   4 -14       15.52        4.89      3.91 o 
  12   4 -14       46.96       71.21      8.85 o 
  13   4 -14        9.28       10.16      4.86 o 
  -5   5 -14       16.54       20.97      6.39 o 
  -4   5 -14       56.09       78.30      9.83 o 
  -3   5 -14       12.75       22.42      6.38 o 
  -2   5 -14      116.36      125.46     11.39 o 
  -1   5 -14       42.03       42.77      7.00 o 
   0   5 -14       19.65       14.36      4.50 o 
   1   5 -14       29.19       20.37      5.00 o 
   2   5 -14       42.24       54.32      6.94 o 
   3   5 -14       13.85        5.80      3.45 o 
   4   5 -14       50.14       67.87      7.10 o 
   5   5 -14       21.88       24.67      4.42 o 
   6   5 -14      150.48      168.61     10.24 o 
  10   5 -14       10.01       11.05      5.06 o 
  11   5 -14       17.52       16.18      5.26 o 
  12   5 -14       25.81       26.57      6.12 o 
  -5   6 -14        1.52        2.25      4.65 o 
  -4   6 -14       61.59       55.20      8.72 o 
  -3   6 -14        8.05        0.82      4.63 o 
  -2   6 -14       72.61       85.80      9.80 o 
  -1   6 -14      155.13      161.48     12.87 o 
   0   6 -14       81.01       59.75      7.92 o 
   1   6 -14       64.35       46.02      7.05 o 
   2   6 -14       38.75       35.28      6.31 o 
   3   6 -14       16.25       24.69      5.33 o 
   4   6 -14       51.55       45.03      6.31 o 
   5   6 -14       10.63       14.79      3.89 o 
   6   6 -14       12.72       19.29      4.42 o 
  11   6 -14       52.50       57.40      8.36 o 
  -4   7 -14       15.86       26.24      7.14 o 
  -3   7 -14       10.08        4.55      4.35 o 
  -2   7 -14       14.52       15.42      5.42 o 
  -1   7 -14       50.33       51.34      8.33 o 
   0   7 -14      107.37       98.51     10.39 o 
   1   7 -14       57.56       50.63      7.93 o 
   2   7 -14      110.22      108.32     10.39 o 
   3   7 -14        1.50       -0.37      3.59 o 
   4   7 -14       73.03       62.63      7.62 o 
   5   7 -14      101.57      118.75      9.98 o 
   6   7 -14        6.40        3.20      2.95 o 
  -2   8 -14       26.22       32.83      7.50 o 
  -1   8 -14        9.07       12.53      5.26 o 
   0   8 -14        6.73       12.91      5.38 o 
   1   8 -14        6.75       38.66      7.31 o 
   2   8 -14       94.42       88.78      9.81 o 
   3   8 -14       27.55       34.58      6.30 o 
   4   8 -14       37.09       31.35      6.21 o 
   5   8 -14       37.46       32.05      6.25 o 
   6   8 -14       19.51       13.60      4.66 o 
   0   9 -14      130.80      120.90     12.34 o 
   1   9 -14        8.50       12.76      5.97 o 
   2   9 -14        1.11       -3.16      4.19 o 
   3   9 -14      133.59      118.27     11.68 o 
   4   9 -14       22.97       13.00      5.27 o 
   5   9 -14       48.10       46.33      7.58 o 
   6   9 -14       12.84       12.23      4.57 o 
   3  10 -14       50.51       49.85      8.60 o 
   4  10 -14       41.29       55.73      8.40 o 
   5  10 -14       15.46        7.73      4.57 o 
  -7   0 -13       85.46       68.64      9.53 o 
  -5   0 -13      112.21      110.62     10.47 o 
  -3   0 -13      318.34      338.33     17.21 o 
  -1   0 -13        4.95        0.08      3.08 o 
   1   0 -13      163.21      163.89      9.91 o 
   3   0 -13      277.41      273.58     11.81 o 
   5   0 -13      143.69      160.04      7.59 o 
   9   0 -13       92.99      100.15      7.80 o 
  11   0 -13       98.99       89.85      8.03 o 
  13   0 -13      142.92      183.15     12.59 o 
  -8   1 -13       75.12       62.46      6.37 o 
  -7   1 -13       26.95       41.30     12.05 o 
  -6   1 -13       17.20       23.10      4.18 o 
  -5   1 -13        1.04        2.37      2.73 o 
  -4   1 -13       43.78       52.64      5.26 o 
  -3   1 -13       19.38       23.64      3.77 o 
  -2   1 -13      145.50      157.39      8.89 o 
  -1   1 -13       33.50       36.86      3.95 o 
   0   1 -13        7.38        9.11      2.56 o 
   1   1 -13      376.93      429.23     15.54 o 
   2   1 -13       20.17       24.25      2.89 o 
   3   1 -13      331.27      350.69     12.16 o 
   4   1 -13      242.53      258.68     11.10 o 
   5   1 -13       15.51       19.92      3.11 o 
   6   1 -13       91.38       90.04      5.18 o 
   8   1 -13        6.77        6.10      1.95 o 
   9   1 -13       10.77        8.94      2.20 o 
  10   1 -13      195.38      184.92      7.79 o 
  11   1 -13       25.27       34.45      3.72 o 
  12   1 -13       44.57       48.54      7.85 o 
  13   1 -13        3.62        1.03      3.47 o 
  14   1 -13        8.87       23.78      5.96 o 
  15   1 -13       10.58       17.88      5.78 o 
  -8   2 -13       49.19       49.22      8.09 o 
  -7   2 -13       21.07       12.02      5.35 o 
  -6   2 -13       75.54       88.11     10.05 o 
  -5   2 -13       49.18       63.94      8.70 o 
  -4   2 -13       46.15       41.63      4.91 o 
  -3   2 -13       86.91       80.35      6.07 o 
  -2   2 -13       79.75       85.75      5.98 o 
  -1   2 -13      218.99      219.48      9.17 o 
   0   2 -13      112.90      122.43      9.32 o 
   1   2 -13      353.58      367.98     16.02 o 
   2   2 -13      104.99       92.70      7.39 o 
   3   2 -13       75.93       94.20      7.16 o 
   4   2 -13       35.08       49.64      4.98 o 
   5   2 -13       71.64       77.58      5.81 o 
   6   2 -13       71.94       61.47      4.70 o 
   8   2 -13      224.86      229.46     12.67 o 
   9   2 -13       61.57       63.61      4.30 o 
  10   2 -13       72.69       84.05      5.13 o 
  11   2 -13       14.34       19.43      4.71 o 
  12   2 -13       19.57       15.73      4.81 o 
  13   2 -13       37.84       34.46      6.11 o 
  14   2 -13       64.26       54.77      8.03 o 
  15   2 -13       11.08       17.25      5.47 o 
  -8   3 -13      107.78      103.96     11.97 o 
  -7   3 -13       14.31       13.31      4.84 o 
  -6   3 -13        3.57        5.05      5.27 o 
  -5   3 -13      106.05      113.72     11.09 o 
  -4   3 -13       44.59       39.84      6.79 o 
  -3   3 -13       33.53       39.94      6.63 o 
  -2   3 -13       73.01       60.29      7.62 o 
  -1   3 -13       95.95      100.37      9.00 o 
   0   3 -13       57.97       52.19      6.48 o 
   1   3 -13       35.60       33.13      5.16 o 
   2   3 -13      151.84      164.04     10.20 o 
   3   3 -13      245.67      276.94     12.99 o 
   4   3 -13       66.56       84.03      6.74 o 
   5   3 -13      118.46      110.19      7.26 o 
   6   3 -13      238.98      218.40      9.88 o 
   7   3 -13      111.73      105.06      6.16 o 
   8   3 -13      161.41      172.15     11.45 o 
   9   3 -13        5.25       11.37      4.01 o 
  10   3 -13       28.72       28.59      5.58 o 
  11   3 -13       24.05       34.24      6.17 o 
  12   3 -13       45.39       36.17      6.56 o 
  13   3 -13        9.10       18.10      5.42 o 
  14   3 -13       22.60       24.53      6.04 o 
  -7   4 -13       90.15      109.62     12.03 o 
  -6   4 -13        2.84       19.02      6.13 o 
  -5   4 -13        0.69        2.98      4.27 o 
  -4   4 -13      148.63      157.03     12.81 o 
  -3   4 -13       78.12       74.26      8.75 o 
  -2   4 -13      131.45      138.86     11.35 o 
  -1   4 -13      214.35      202.91     13.09 o 
   0   4 -13       28.48       29.24      5.52 o 
   1   4 -13       58.59       59.22      6.93 o 
   2   4 -13      101.75      103.68      8.62 o 
   3   4 -13      160.66      153.76      9.89 o 
   4   4 -13       80.63       83.90      7.03 o 
   5   4 -13       18.00        6.47      2.70 o 
   6   4 -13      123.00      121.88      7.82 o 
   7   4 -13      239.17      258.40     11.10 o 
   8   4 -13       40.70       34.90      5.64 o 
   9   4 -13       27.20       25.04      5.57 o 
  10   4 -13       34.23       17.50      4.71 o 
  11   4 -13        0.47        2.37      3.20 o 
  12   4 -13       51.79       76.69      9.09 o 
  13   4 -13       69.61       74.47      9.52 o 
  -7   5 -13       33.51       51.12      8.30 o 
  -6   5 -13       46.31       76.89     10.11 o 
  -5   5 -13      147.56      153.70     13.31 o 
  -4   5 -13        5.99        9.15      4.69 o 
  -3   5 -13      202.82      231.23     15.27 o 
  -2   5 -13       34.79       27.98      5.88 o 
  -1   5 -13      106.77      111.68     10.00 o 
   0   5 -13      151.68      142.21     11.09 o 
   1   5 -13       27.29       42.94      6.05 o 
   2   5 -13        8.81       11.19      3.73 o 
   3   5 -13      511.20      538.79     20.78 o 
   4   5 -13       27.01       19.33      4.07 o 
   5   5 -13       82.25      110.09      8.36 o 
   6   5 -13       32.19       31.82      4.52 o 
   7   5 -13       31.28       19.72      3.71 o 
   9   5 -13       30.81       28.02      5.80 o 
  10   5 -13        5.15        5.02      3.93 o 
  11   5 -13       41.60       40.10      7.06 o 
  12   5 -13       25.53       33.01      6.86 o 
  13   5 -13       17.75       23.51      6.44 o 
  -6   6 -13       34.58       31.33      7.08 o 
  -5   6 -13      148.10      110.56     11.48 o 
  -4   6 -13       34.15       50.91      8.57 o 
  -3   6 -13       32.63       41.43      7.24 o 
  -2   6 -13       89.66       95.43     10.05 o 
  -1   6 -13      142.15      153.50     12.10 o 
   0   6 -13       79.43       75.96      8.68 o 
   1   6 -13      176.70      193.02     12.91 o 
   2   6 -13       18.69       19.34      4.84 o 
   3   6 -13       71.96       56.26      6.80 o 
   4   6 -13       68.90       67.27      7.24 o 
   5   6 -13       29.44       19.26      4.40 o 
   6   6 -13      126.90      118.80      9.00 o 
   7   6 -13      126.52      117.12      8.79 o 
   9   6 -13       63.83       91.27      9.90 o 
  10   6 -13       37.63       39.17      7.35 o 
  11   6 -13       13.72        8.14      4.45 o 
  12   6 -13       11.31       12.32      5.66 o 
  -5   7 -13        1.69        3.07      4.23 o 
  -4   7 -13       11.17        6.56      4.56 o 
  -3   7 -13        0.55       -3.02      4.06 o 
  -2   7 -13        3.74       -4.52      4.52 o 
  -1   7 -13       16.67        5.66      3.66 o 
   0   7 -13      125.47      128.40     11.46 o 
   1   7 -13       18.82       12.27      4.71 o 
   2   7 -13      206.46      207.00     13.81 o 
   3   7 -13       16.15       17.41      4.75 o 
   4   7 -13       34.30       30.68      5.47 o 
   5   7 -13       44.87       69.72      7.57 o 
   6   7 -13        3.90        0.16      2.77 o 
   7   7 -13       42.19       49.36      6.08 o 
  10   7 -13        8.48        0.98      4.40 o 
  11   7 -13        7.69        7.42      4.40 o 
  -4   8 -13       27.93       29.97      7.32 o 
  -3   8 -13       18.08       18.99      5.58 o 
  -2   8 -13       43.60       47.93      8.20 o 
  -1   8 -13       26.13       41.11      7.20 o 
   0   8 -13       14.69       18.08      5.92 o 
   1   8 -13       87.33       79.96      9.08 o 
   2   8 -13       46.51       60.13      7.95 o 
   3   8 -13       10.56       14.78      4.51 o 
   4   8 -13       22.52       24.79      5.63 o 
   5   8 -13       10.65        2.36      3.27 o 
   6   8 -13      117.19      115.70     10.05 o 
   7   8 -13       12.11        9.98      4.01 o 
  -2   9 -13       14.98        5.58      5.02 o 
  -1   9 -13       23.68       22.28      5.80 o 
   0   9 -13        0.75       21.07      6.10 o 
   1   9 -13       37.88       33.05      7.17 o 
   2   9 -13      151.21      133.44     12.16 o 
   3   9 -13       41.95       35.82      6.83 o 
   4   9 -13       25.03       49.38      7.42 o 
   5   9 -13       39.88       40.67      6.84 o 
   6   9 -13        3.46        5.62      3.96 o 
   1  10 -13       49.27       48.65      8.34 o 
   2  10 -13        3.80       -2.89      4.57 o 
   3  10 -13       50.77       52.46      8.31 o 
   4  10 -13       37.73       33.40      6.60 o 
   5  10 -13       35.47       38.65      6.95 o 
   6  10 -13       10.69       13.02      4.95 o 
  -8   0 -12       84.64      100.18     10.70 o 
  -6   0 -12       68.82       81.12      9.33 o 
  -4   0 -12      161.39      169.12     11.98 o 
  -2   0 -12      177.60      148.10     10.40 o 
   0   0 -12      488.47      466.01     17.90 o 
   2   0 -12       45.12       49.23      5.15 o 
   4   0 -12      655.41      635.14     18.18 o 
   8   0 -12      101.81      114.84      7.82 o 
  10   0 -12      784.28      800.30     25.59 o 
  12   0 -12       29.80       27.00      5.42 o 
  14   0 -12      105.30       80.77      8.98 o 
  -9   1 -12        6.47       13.21      7.66 o 
  -8   1 -12      143.80      176.09     12.15 o 
  -7   1 -12       60.87       65.48      6.79 o 
  -6   1 -12        9.26        5.47      2.90 o 
  -5   1 -12       93.29       97.88      6.90 o 
  -4   1 -12       48.84       44.25      5.24 o 
  -3   1 -12       69.98       74.85      5.55 o 
  -2   1 -12      317.35      350.36     16.51 o 
  -1   1 -12      373.61      357.23     16.25 o 
   0   1 -12      194.84      209.32      8.05 o 
   1   1 -12      244.71      244.78      8.45 o 
   2   1 -12       90.02      101.49      7.80 o 
   3   1 -12      440.16      440.97     10.79 o 
   4   1 -12      122.68      124.79      7.06 o 
   5   1 -12      266.39      267.00     10.04 o 
   6   1 -12       86.82       89.24      4.79 o 
   7   1 -12       48.08       53.02      2.66 o 
   8   1 -12      226.14      227.64      7.87 o 
   9   1 -12       52.22       49.41      3.88 o 
  10   1 -12      151.46      166.82      7.28 o 
  11   1 -12       79.31       76.34      7.34 o 
  12   1 -12       15.62       13.56      3.71 o 
  13   1 -12       44.34       42.58      4.49 o 
  14   1 -12       96.08      101.28      6.84 o 
  15   1 -12        2.48       -4.63      4.63 o 
  -9   2 -12       21.04       12.58      5.39 o 
  -8   2 -12       52.62       44.50      7.81 o 
  -7   2 -12       49.15       48.33      7.98 o 
  -6   2 -12        0.87        4.52      3.93 o 
  -5   2 -12       23.91       16.63      3.50 o 
  -4   2 -12       49.52       66.91      5.62 o 
  -3   2 -12       17.10       16.61      3.27 o 
  -2   2 -12       42.21       43.12      4.36 o 
  -1   2 -12      391.95      397.79     12.20 o 
   0   2 -12      123.01      129.43      6.34 o 
   1   2 -12      840.93      867.48     26.32 o 
   2   2 -12       78.47       86.61      6.89 o 
   3   2 -12       64.85       47.95      4.94 o 
   4   2 -12       84.87       82.55      5.97 o 
   5   2 -12       76.83       58.86      4.78 o 
   6   2 -12      226.28      225.81      8.88 o 
   7   2 -12      273.75      261.88      7.27 o 
   8   2 -12       45.72       50.47      3.61 o 
   9   2 -12       27.50       28.30      3.02 o 
  10   2 -12       12.55       11.07      2.24 o 
  11   2 -12      137.06      137.64      6.82 o 
  12   2 -12        1.10        5.06      2.32 o 
  13   2 -12       10.34       12.17      4.28 o 
  14   2 -12       30.34       32.04      6.36 o 
  15   2 -12       65.97       49.70      7.65 o 
  -9   3 -12       23.26       31.41      7.18 o 
  -8   3 -12       24.65       26.59      6.72 o 
  -7   3 -12       27.32       29.26      6.31 o 
  -6   3 -12       94.65       92.62     10.36 o 
  -5   3 -12       89.29       91.79      9.82 o 
  -4   3 -12       40.41       41.76      6.86 o 
  -3   3 -12      168.49      194.29     12.85 o 
  -2   3 -12      140.93      147.32     10.75 o 
  -1   3 -12      402.38      446.74     18.84 o 
   0   3 -12       33.33       26.82      4.71 o 
   1   3 -12      152.75      155.09     10.00 o 
   2   3 -12      178.82      191.90     10.62 o 
   3   3 -12       62.39       73.96      6.31 o 
   4   3 -12        2.66        8.74      2.73 o 
   5   3 -12      162.60      196.62      9.50 o 
   6   3 -12      221.06      224.34      9.67 o 
   7   3 -12       31.53       35.86      2.92 o 
   8   3 -12        5.95       14.02      2.15 o 
   9   3 -12      215.51      207.92      7.44 o 
  10   3 -12       98.84      130.65     10.35 o 
  11   3 -12       40.17       29.12      5.65 o 
  12   3 -12       21.45       31.69      6.62 o 
  13   3 -12       86.26      105.32     10.36 o 
  14   3 -12       14.80       14.78      5.18 o 
  -8   4 -12        9.42       15.70      5.33 o 
  -7   4 -12      260.70      280.82     18.22 o 
  -6   4 -12       66.78       66.09      9.09 o 
  -5   4 -12      168.10      139.50     11.82 o 
  -4   4 -12      372.25      406.34     20.22 o 
  -3   4 -12       22.60       34.24      6.19 o 
  -2   4 -12        9.91       11.99      4.47 o 
  -1   4 -12        1.77        1.59      3.15 o 
   0   4 -12      185.38      225.92     12.84 o 
   1   4 -12       29.10       28.39      4.99 o 
   2   4 -12      124.68      129.34      9.10 o 
   3   4 -12      217.87      246.11     12.30 o 
   4   4 -12       18.63       18.25      3.61 o 
   5   4 -12      101.26      101.12      7.32 o 
   6   4 -12       43.04       56.11      5.18 o 
   7   4 -12      199.28      197.50      7.43 o 
   8   4 -12       23.96       41.51      5.99 o 
   9   4 -12      120.61      116.89      9.87 o 
  10   4 -12       63.32       64.07      7.92 o 
  11   4 -12        5.84       12.69      4.62 o 
  12   4 -12        8.46        2.81      3.94 o 
  13   4 -12        7.93        2.84      4.25 o 
  14   4 -12       37.04       31.29      6.55 o 
  -8   5 -12       14.48       27.18      7.44 o 
  -7   5 -12       13.89       30.91      6.85 o 
  -6   5 -12      150.08      145.26     12.81 o 
  -5   5 -12       39.41       38.25      7.31 o 
  -4   5 -12      127.82      141.58     12.08 o 
  -3   5 -12       15.10       11.30      4.50 o 
  -2   5 -12        4.20        0.93      3.70 o 
  -1   5 -12      123.39      156.93     11.41 o 
   0   5 -12      125.58      121.15      9.86 o 
   1   5 -12       26.64       23.50      4.83 o 
   2   5 -12       61.64       60.73      6.70 o 
   3   5 -12        6.44       16.19      4.09 o 
   4   5 -12      229.55      238.24     12.45 o 
   5   5 -12        4.30        4.15      2.64 o 
   6   5 -12       73.12      108.25      7.79 o 
   7   5 -12      143.60      143.85      8.68 o 
   8   5 -12       30.75       41.80      3.69 o 
   9   5 -12       30.98       34.75      6.13 o 
  10   5 -12       57.64       43.82      6.73 o 
  11   5 -12       26.09       43.82      7.04 o 
  12   5 -12      142.68      167.75     13.52 o 
  13   5 -12       14.60       28.20      6.54 o 
  -7   6 -12       57.37       52.20      8.52 o 
  -6   6 -12       26.50       18.54      5.83 o 
  -5   6 -12       61.92       67.54      9.13 o 
  -4   6 -12       50.06       59.05      8.24 o 
  -3   6 -12       15.06        9.93      4.90 o 
  -2   6 -12      202.74      168.35     12.60 o 
  -1   6 -12       75.05       70.02      8.31 o 
   0   6 -12       23.58       14.48      4.48 o 
   1   6 -12       25.08       23.68      5.05 o 
   2   6 -12      221.45      205.71     12.68 o 
   3   6 -12       26.30       26.95      4.98 o 
   4   6 -12       58.62       70.74      7.23 o 
   5   6 -12      134.57      144.45      9.86 o 
   6   6 -12       82.28       64.73      6.49 o 
   7   6 -12       40.29       52.24      5.75 o 
   8   6 -12       13.82       11.81      2.66 o 
   9   6 -12        7.93       10.28      4.69 o 
  10   6 -12        9.01        6.96      4.59 o 
  11   6 -12      119.67      149.95     12.86 o 
  12   6 -12       19.26       27.43      6.75 o 
  -6   7 -12       20.51       34.17      7.85 o 
  -5   7 -12       26.24       19.74      6.48 o 
  -4   7 -12      153.80      177.20     14.11 o 
  -3   7 -12       11.10        5.39      3.95 o 
  -2   7 -12      175.43      203.84     14.67 o 
  -1   7 -12      311.06      324.92     18.17 o 
   0   7 -12      211.42      266.51     15.88 o 
   1   7 -12      296.35      268.76     15.66 o 
   2   7 -12       31.22       35.32      6.03 o 
   3   7 -12       14.01        7.28      3.92 o 
   4   7 -12        8.05        3.35      2.89 o 
   5   7 -12      187.13      192.14     11.98 o 
   6   7 -12       22.90       28.59      5.16 o 
   7   7 -12       67.60       84.05      7.71 o 
   8   7 -12       13.30       24.11      4.43 o 
   9   7 -12       64.91       75.56      9.26 o 
  10   7 -12       30.05       39.09      7.15 o 
  11   7 -12      186.81      187.67     15.04 o 
  -5   8 -12       76.88       90.22     11.17 o 
  -4   8 -12       63.24       52.91      8.86 o 
  -3   8 -12        4.39        3.61      4.37 o 
  -2   8 -12       49.54       60.93      8.61 o 
  -1   8 -12       65.95       65.63      8.86 o 
   0   8 -12       53.77       60.95      8.52 o 
   1   8 -12       46.55       51.05      7.42 o 
   2   8 -12       60.30       63.48      8.23 o 
   3   8 -12      161.16      149.62     11.73 o 
   4   8 -12        2.95       -3.33      3.59 o 
   5   8 -12       57.86       65.65      7.62 o 
   6   8 -12       40.74       62.98      7.26 o 
   7   8 -12       21.25       32.53      5.85 o 
  10   8 -12       30.39       36.05      7.67 o 
  -3   9 -12        0.24        5.69      4.43 o 
  -2   9 -12       25.97       32.67      7.28 o 
  -1   9 -12       23.33       41.90      7.94 o 
   0   9 -12       40.52       39.87      7.26 o 
   1   9 -12       26.38       30.58      6.86 o 
   2   9 -12       60.58       58.71      8.19 o 
   3   9 -12       76.53       76.33      8.99 o 
   4   9 -12       80.71       68.66      8.58 o 
   5   9 -12        6.51        2.33      3.60 o 
   6   9 -12        0.28        5.59      3.93 o 
   7   9 -12        2.94        3.65      3.86 o 
  -1  10 -12       13.28       27.88      7.38 o 
   0  10 -12       84.71       69.97      9.51 o 
   1  10 -12       18.19       18.66      6.05 o 
   2  10 -12       98.39      110.67     11.43 o 
   3  10 -12        6.02        8.29      5.15 o 
   4  10 -12       14.39       12.11      5.18 o 
   5  10 -12        4.44        3.41      4.53 o 
   6  10 -12       47.89       56.44      7.84 o 
   7  10 -12       29.86       13.87      4.82 o 
   3  11 -12       12.96       24.03      6.21 o 
   4  11 -12        1.58       -4.10      4.32 o 
   5  11 -12        3.16        9.34      4.97 o 
   6  11 -12       34.99       39.98      7.28 o 
  -9   0 -11       63.36       55.42      8.36 o 
  -7   0 -11      276.14      273.10     16.58 o 
  -5   0 -11      301.21      288.95     15.81 o 
  -3   0 -11      355.65      343.83     16.19 o 
  -1   0 -11      738.66      705.18     23.12 o 
   1   0 -11      309.05      358.25     14.08 o 
   3   0 -11      823.62      811.83     21.90 o 
   5   0 -11       49.90       48.84      3.50 o 
   7   0 -11      129.98       99.21      6.77 o 
   9   0 -11      657.52      688.88     22.33 o 
  11   0 -11      146.88      149.58     10.28 o 
  13   0 -11       55.54       61.25      7.58 o 
  15   0 -11       49.98       36.33      6.59 o 
 -10   1 -11      104.98      109.31     11.96 o 
  -9   1 -11      119.18      134.20      8.95 o 
  -8   1 -11       59.92       63.68     10.41 o 
  -7   1 -11       24.73       32.85      9.48 o 
  -6   1 -11      116.78      128.29      8.55 o 
  -5   1 -11       50.01       43.89      7.82 o 
  -4   1 -11      245.56      266.58     10.38 o 
  -3   1 -11        5.87        6.11      2.39 o 
  -2   1 -11      599.30      627.69     15.80 o 
  -1   1 -11      407.34      422.58     11.97 o 
   0   1 -11       69.15       88.04      5.03 o 
   1   1 -11       98.89       95.80      5.00 o 
   2   1 -11     1308.74     1313.00     23.03 o 
   3   1 -11      428.03      415.87     15.24 o 
   4   1 -11       46.03       53.88      4.45 o 
   5   1 -11      424.95      423.46     12.77 o 
   6   1 -11       15.43       17.70      1.52 o 
   7   1 -11       44.31       52.30      4.16 o 
   8   1 -11     1708.51     1701.39     29.09 o 
   9   1 -11      249.02      253.82      8.63 o 
  10   1 -11       60.62       68.47      4.73 o 
  11   1 -11       13.44       13.95      2.78 o 
  12   1 -11       10.34        7.63      2.31 o 
  13   1 -11       36.60       30.00      4.04 o 
  14   1 -11       18.89       21.60      3.86 o 
  15   1 -11        4.79        4.99      2.47 o 
 -10   2 -11       13.28       12.81      5.35 o 
  -9   2 -11       43.90       44.16      8.04 o 
  -8   2 -11       30.90       32.31      6.94 o 
  -7   2 -11        1.53       -0.22      3.96 o 
  -6   2 -11        1.96        4.14      2.99 o 
  -5   2 -11       38.26       51.15      5.08 o 
  -4   2 -11      279.26      297.97     11.15 o 
  -3   2 -11       39.00       36.51      3.96 o 
  -2   2 -11      621.70      581.47     15.21 o 
  -1   2 -11      389.49      381.67     11.42 o 
   0   2 -11      110.97      121.36      5.89 o 
   1   2 -11      352.70      375.49     14.91 o 
   2   2 -11      183.86      184.58      9.53 o 
   3   2 -11       92.83       69.78      5.53 o 
   4   2 -11      182.04      159.60      8.00 o 
   5   2 -11      460.14      469.73     14.36 o 
   6   2 -11      103.75      109.18      4.51 o 
   7   2 -11       70.63       75.77      3.13 o 
   8   2 -11      202.10      218.68      9.12 o 
   9   2 -11       57.40       49.57      4.84 o 
  10   2 -11      151.33      142.54      6.61 o 
  11   2 -11       28.61       21.07      3.02 o 
  12   2 -11      146.46      158.68      7.81 o 
  13   2 -11       24.63       28.67      4.95 o 
  14   2 -11       45.09       52.38      5.08 o 
  15   2 -11        4.13        4.55      3.40 o 
  -9   3 -11      105.58      133.30     13.01 o 
  -8   3 -11       13.69       14.35      6.10 o 
  -7   3 -11      128.81      112.84     10.98 o 
  -6   3 -11      144.01      141.50     11.81 o 
  -5   3 -11      145.17      144.03     11.62 o 
  -4   3 -11       48.22       57.54      7.36 o 
  -3   3 -11      145.68      148.87     10.79 o 
  -2   3 -11      186.62      210.13     12.41 o 
  -1   3 -11       16.66       15.82      3.56 o 
   0   3 -11       64.76       62.16      6.34 o 
   1   3 -11      310.08      357.68     14.99 o 
   2   3 -11       46.29       42.68      4.83 o 
   3   3 -11      165.38      188.72      9.71 o 
   4   3 -11        4.56        5.13      2.30 o 
   5   3 -11      414.71      468.79     15.39 o 
   6   3 -11      160.55      193.10      6.78 o 
   7   3 -11       42.94       46.14      2.40 o 
   8   3 -11       53.28       39.51      2.21 o 
   9   3 -11        6.17       15.66      2.42 o 
  10   3 -11      300.79      283.20      9.40 o 
  11   3 -11        0.90        2.20      2.79 o 
  12   3 -11       59.85       46.48      4.37 o 
  13   3 -11       69.11       65.61      8.60 o 
  14   3 -11       23.80       25.12      5.73 o 
  15   3 -11        3.08        4.44      4.08 o 
  -9   4 -11       20.07       30.31      6.90 o 
  -8   4 -11       49.59       68.37      9.52 o 
  -7   4 -11      346.17      385.41     20.70 o 
  -6   4 -11      258.56      276.53     16.77 o 
  -5   4 -11       94.53      102.86     10.17 o 
  -4   4 -11       95.90       86.41      8.90 o 
  -3   4 -11       75.91       72.30      7.94 o 
  -2   4 -11       32.29       38.01      5.63 o 
  -1   4 -11       13.45       14.83      4.29 o 
   0   4 -11       80.29       70.88      7.08 o 
   1   4 -11      131.85      140.70      9.46 o 
   2   4 -11      848.42      907.58     27.18 o 
   3   4 -11      132.55      106.94      7.85 o 
   4   4 -11        5.45        8.91      2.66 o 
   5   4 -11      145.77      132.02      8.03 o 
   6   4 -11       92.25       99.70      5.20 o 
   7   4 -11      256.20      216.16     14.30 o 
   8   4 -11       68.67       63.91      4.02 o 
   9   4 -11       86.79      103.03      9.20 o 
  10   4 -11       96.80       97.91      9.22 o 
  11   4 -11      199.19      187.27     13.30 o 
  12   4 -11       12.42       17.71      3.11 o 
  13   4 -11       34.12       43.34      7.55 o 
  14   4 -11       49.30       43.12      7.62 o 
  -9   5 -11       14.76       28.73      7.51 o 
  -8   5 -11       42.11       43.45      8.20 o 
  -7   5 -11      218.02      212.88     15.72 o 
  -6   5 -11       89.46      105.92     10.93 o 
  -5   5 -11      170.32      200.41     14.26 o 
  -4   5 -11       61.49       59.93      7.95 o 
  -3   5 -11       88.00      107.89      9.77 o 
  -2   5 -11       65.35       79.23      8.54 o 
  -1   5 -11      337.61      377.15     17.68 o 
   0   5 -11        0.44        1.18      2.99 o 
   1   5 -11       30.94       21.66      4.48 o 
   2   5 -11       99.52      106.10      8.51 o 
   3   5 -11       75.43       75.50      6.95 o 
   4   5 -11       63.98       68.49      6.42 o 
   5   5 -11      140.57      116.07      7.94 o 
   6   5 -11        4.87        7.14      2.89 o 
   7   5 -11      633.19      645.23     24.45 o 
   8   5 -11       38.69       54.78      7.44 o 
   9   5 -11       85.98       75.14      8.14 o 
  10   5 -11       68.81       68.77      8.34 o 
  11   5 -11       96.29      114.65     10.85 o 
  12   5 -11       26.65       16.28      6.18 o 
  13   5 -11       18.75       13.31      5.23 o 
  -8   6 -11        2.29        7.10      4.76 o 
  -7   6 -11       23.93       41.66      7.71 o 
  -6   6 -11       24.77       38.72      7.76 o 
  -5   6 -11       57.47       60.27      8.32 o 
  -4   6 -11       28.87       47.39      7.36 o 
  -3   6 -11      126.76      132.04     11.39 o 
  -2   6 -11      102.75      118.86     10.60 o 
  -1   6 -11      269.49      278.50     15.50 o 
   0   6 -11      145.24      135.52     10.49 o 
   1   6 -11       15.88       24.22      5.09 o 
   2   6 -11      297.21      293.96     14.87 o 
   3   6 -11      272.21      275.88     14.08 o 
   4   6 -11      130.46      139.78      9.68 o 
   5   6 -11      302.13      291.21     13.85 o 
   6   6 -11      171.67      159.72      9.87 o 
   7   6 -11        9.81        8.50      2.25 o 
   8   6 -11       34.60       43.48      6.38 o 
   9   6 -11       24.51       20.57      5.48 o 
  10   6 -11       17.10       20.86      5.24 o 
  11   6 -11        5.76        2.07      3.67 o 
  12   6 -11        3.59       -3.09      3.19 o 
  13   6 -11       55.86       55.45      8.50 o 
  -7   7 -11        0.52        0.08      4.23 o 
  -6   7 -11       51.06       72.86      9.65 o 
  -5   7 -11       54.68       51.34      7.71 o 
  -4   7 -11       72.67       72.99      9.24 o 
  -3   7 -11        6.85        9.72      5.08 o 
  -2   7 -11      329.95      355.76     18.99 o 
  -1   7 -11       13.85       13.82      4.66 o 
   0   7 -11      131.11      160.04     11.95 o 
   1   7 -11       84.76       83.07      8.60 o 
   2   7 -11      124.37      130.36     10.18 o 
   3   7 -11      162.22      155.51     11.15 o 
   4   7 -11      187.84      186.49     11.78 o 
   5   7 -11       66.64       65.73      7.19 o 
   6   7 -11       53.43       59.73      6.58 o 
   7   7 -11      234.03      245.25     13.00 o 
   8   7 -11       63.77       58.60      4.98 o 
   9   7 -11        6.57       12.86      4.73 o 
  10   7 -11       25.12       24.85      6.26 o 
  11   7 -11        0.51       12.81      5.68 o 
  12   7 -11       23.01       28.72      6.64 o 
  -6   8 -11       46.53       64.65      9.51 o 
  -5   8 -11       83.50       79.77     10.26 o 
  -4   8 -11       36.80       30.37      7.34 o 
  -3   8 -11      183.10      200.54     15.07 o 
  -2   8 -11      152.33      169.56     13.60 o 
  -1   8 -11       51.89       50.68      7.72 o 
   0   8 -11      142.15      129.54     11.23 o 
   1   8 -11       11.45       14.98      4.85 o 
   2   8 -11       39.47       37.19      6.47 o 
   3   8 -11       60.57       69.00      7.95 o 
   4   8 -11        3.10        2.20      3.17 o 
   5   8 -11        9.48        4.84      3.78 o 
   6   8 -11       67.34       68.74      7.60 o 
   7   8 -11       69.62       61.24      7.21 o 
   8   8 -11       42.07       38.51      5.86 o 
   9   8 -11       33.46       42.56      7.33 o 
  10   8 -11       80.83       76.45      9.95 o 
  11   8 -11       13.52       16.43      6.53 o 
  -4   9 -11       23.48       35.92      7.03 o 
  -3   9 -11        7.68        8.92      4.51 o 
  -2   9 -11        9.71        5.58      4.44 o 
  -1   9 -11        4.63       -0.62      4.02 o 
   0   9 -11      160.82      183.74     14.18 o 
   1   9 -11       47.92       47.01      7.30 o 
   2   9 -11        7.90        6.04      4.44 o 
   3   9 -11       18.46       18.39      5.41 o 
   4   9 -11       17.55       20.11      5.03 o 
   5   9 -11      101.43      115.89     10.43 o 
   6   9 -11       99.84       96.20      9.31 o 
   7   9 -11       48.34       34.40      5.69 o 
   8   9 -11       81.62       78.89      8.61 o 
  -3  10 -11       17.90       15.73      5.78 o 
  -2  10 -11       54.35       51.97      8.55 o 
  -1  10 -11       18.14       19.43      6.02 o 
   0  10 -11       21.69       21.02      6.18 o 
   1  10 -11        1.54        4.92      3.93 o 
   2  10 -11       98.93      132.64     12.44 o 
   3  10 -11       31.04       32.81      6.39 o 
   4  10 -11       11.98        2.82      3.83 o 
   5  10 -11        5.53        7.08      4.59 o 
   6  10 -11       19.04       21.61      5.86 o 
   7  10 -11        8.82        4.29      3.69 o 
   8  10 -11       32.19       49.90      7.58 o 
   0  11 -11       34.03       42.21      7.79 o 
   1  11 -11        7.81        9.54      5.46 o 
   2  11 -11       73.48       68.67      9.65 o 
   3  11 -11       45.30       44.77      7.90 o 
   4  11 -11       29.01       20.90      6.00 o 
   5  11 -11       38.79       35.63      7.36 o 
   6  11 -11       28.38       19.00      5.43 o 
   7  11 -11       19.50       17.48      5.31 o 
 -10   0 -10      123.60      117.66     11.78 o 
  -8   0 -10      142.30      149.60     12.33 o 
  -6   0 -10      751.04      736.42     27.09 o 
  -4   0 -10      108.86      109.39      9.10 o 
  -2   0 -10      245.68      195.25     10.91 o 
   0   0 -10     1372.43     1359.81     34.32 o 
   2   0 -10      517.68      475.26     15.30 o 
   4   0 -10      684.05      711.64     18.02 o 
   6   0 -10      950.52      868.00     23.42 o 
   8   0 -10     1555.32     1647.51     39.85 o 
  10   0 -10       73.14       89.12      7.40 o 
  12   0 -10       76.08       77.96      7.87 o 
  14   0 -10       18.61       12.23      4.16 o 
  16   0 -10       26.48       29.82      6.24 o 
 -11   1 -10        6.05        5.98      5.06 o 
 -10   1 -10      106.03      100.61      7.86 o 
  -9   1 -10       90.27      109.58      7.93 o 
  -8   1 -10       67.42       57.68      5.68 o 
  -7   1 -10       11.04       19.03      3.88 o 
  -6   1 -10        7.20        7.06      4.63 o 
  -5   1 -10       16.55       12.69      2.98 o 
  -4   1 -10      329.96      362.38     11.82 o 
  -3   1 -10     1020.81      977.40     20.98 o 
  -2   1 -10       51.53       41.03      5.03 o 
  -1   1 -10      376.34      392.69     11.01 o 
   0   1 -10      127.21      104.32      5.11 o 
   1   1 -10      242.38      253.52      7.80 o 
   2   1 -10      480.37      510.95     11.33 o 
   3   1 -10      352.77      363.23      8.63 o 
   4   1 -10      108.72      130.72      6.36 o 
   5   1 -10      490.39      511.12     10.62 o 
   6   1 -10      148.04      163.10      6.17 o 
   7   1 -10      128.46      119.41      5.14 o 
   8   1 -10      318.14      324.44     10.18 o 
   9   1 -10      250.14      205.99      7.64 o 
  10   1 -10      204.46      228.92      6.31 o 
  11   1 -10       16.12       23.07      2.24 o 
  12   1 -10      134.74      133.49      8.40 o 
  13   1 -10       48.32       61.14      6.23 o 
  14   1 -10       32.06       40.60      5.24 o 
  15   1 -10       88.92      102.92     13.31 o 
  16   1 -10       16.62        8.47      5.55 o 
 -11   2 -10       12.69       24.04      6.96 o 
 -10   2 -10       57.93       55.80      8.57 o 
  -9   2 -10      195.20      197.81     14.84 o 
  -8   2 -10       77.32       76.65      8.86 o 
  -7   2 -10      106.55      107.90      7.25 o 
  -6   2 -10       65.08       74.93      6.21 o 
  -5   2 -10      136.60      152.11      7.92 o 
  -4   2 -10       71.63       61.70      8.53 o 
  -3   2 -10      350.70      325.66     10.85 o 
  -2   2 -10      196.38      193.66      7.85 o 
  -1   2 -10      244.94      201.46      7.58 o 
   0   2 -10       25.85       23.51      2.06 o 
   1   2 -10      463.02      475.33     16.54 o 
   2   2 -10       47.52       46.61      4.70 o 
   3   2 -10      895.41      995.17     25.56 o 
   4   2 -10      324.68      395.01     12.96 o 
   5   2 -10      399.67      372.51      9.15 o 
   6   2 -10       91.06       73.70      2.83 o 
   7   2 -10       66.09       52.01      2.68 o 
   8   2 -10        2.51        3.61      0.74 o 
   9   2 -10      113.38      117.54      5.60 o 
  10   2 -10      128.71      118.03      4.62 o 
  11   2 -10      105.42      113.06      4.79 o 
  12   2 -10       35.49       45.01      4.32 o 
  13   2 -10       10.72        8.71      6.18 o 
  14   2 -10       35.82       37.46      4.42 o 
  15   2 -10       23.57       18.18      3.54 o 
 -10   3 -10        2.22       -3.48      4.23 o 
  -9   3 -10      112.07      112.62     11.66 o 
  -8   3 -10       77.76       69.16      8.97 o 
  -7   3 -10       16.03       18.83      4.80 o 
  -6   3 -10       82.52       86.87      9.15 o 
  -5   3 -10      108.10      113.55      9.95 o 
  -4   3 -10       51.67       53.61      6.79 o 
  -3   3 -10      540.06      588.06     22.11 o 
  -2   3 -10       99.61      111.55      4.76 o 
  -1   3 -10       62.85       74.66      4.08 o 
   0   3 -10      627.33      605.11     20.51 o 
   1   3 -10      975.78      998.64     27.91 o 
   2   3 -10      177.51      180.14      9.53 o 
   3   3 -10      861.02      844.80     23.61 o 
   4   3 -10      172.49      195.97      9.15 o 
   5   3 -10      130.07      135.73      5.52 o 
   6   3 -10       24.93       33.52      3.01 o 
   7   3 -10      127.52      136.72      4.05 o 
   8   3 -10      113.36      132.90      4.04 o 
   9   3 -10      196.90      211.59     11.77 o 
  10   3 -10        4.80        4.06      1.57 o 
  11   3 -10       87.00       93.69      4.47 o 
  12   3 -10       44.94       38.30      3.14 o 
  13   3 -10        9.93       13.14     10.01 o 
  14   3 -10      110.65      148.91      8.82 o 
  15   3 -10        7.93       21.52      5.46 o 
 -10   4 -10       75.05       59.42      8.87 o 
  -9   4 -10      105.70      104.30     11.00 o 
  -8   4 -10      195.60      176.90     14.03 o 
  -7   4 -10      134.89      152.60     12.46 o 
  -6   4 -10      163.45      169.71     12.70 o 
  -5   4 -10       23.89       13.79      4.65 o 
  -4   4 -10       11.19       18.45      4.92 o 
  -3   4 -10       89.80      122.48      9.75 o 
  -2   4 -10       26.06       25.25      4.85 o 
  -1   4 -10      201.89      168.63     10.64 o 
   0   4 -10      157.42      141.90      9.58 o 
   1   4 -10      546.96      594.39     20.57 o 
   2   4 -10      365.59      375.90     15.09 o 
   3   4 -10       63.89       66.09      8.31 o 
   4   4 -10      114.05      124.93      7.77 o 
   5   4 -10      461.32      433.11     15.06 o 
   6   4 -10      318.10      277.09      8.68 o 
   7   4 -10       24.71       25.94      1.76 o 
   8   4 -10      108.17      119.51      3.96 o 
   9   4 -10      126.37      136.09      4.41 o 
  10   4 -10       85.61       94.40      4.30 o 
  11   4 -10       70.71       73.30      4.01 o 
  12   4 -10        4.05        1.91      2.23 o 
  13   4 -10       46.28       44.39      7.24 o 
  14   4 -10      109.60      149.50     13.04 o 
  -9   5 -10        0.54        1.39      4.49 o 
  -8   5 -10      283.80      329.23     19.44 o 
  -7   5 -10       21.35       23.28      6.10 o 
  -6   5 -10      104.13       96.96      9.97 o 
  -5   5 -10      159.77      137.27     11.31 o 
  -4   5 -10       62.99       55.02      7.49 o 
  -3   5 -10        4.79       14.12      4.69 o 
  -2   5 -10       30.66       36.06      5.91 o 
  -1   5 -10        4.15        4.94      3.67 o 
   0   5 -10      426.88      465.05     18.79 o 
   1   5 -10      166.10      165.31     10.52 o 
   2   5 -10       26.70       27.88      4.59 o 
   3   5 -10       93.87       89.06      7.30 o 
   4   5 -10      141.73      130.80      8.45 o 
   5   5 -10      202.80      195.93     10.31 o 
   6   5 -10      707.68      723.61     16.61 o 
   7   5 -10       20.06       16.54      4.12 o 
   8   5 -10      137.87      115.69     13.40 o 
   9   5 -10        0.07        4.42      2.83 o 
  10   5 -10      122.46      112.06      6.74 o 
  11   5 -10       74.44       96.62      9.58 o 
  12   5 -10       27.21       21.07      3.31 o 
  13   5 -10        4.33       10.08      3.00 o 
  14   5 -10       26.82       25.72      6.86 o 
  -9   6 -10        7.33       20.97      6.18 o 
  -8   6 -10       56.55       86.16     10.44 o 
  -7   6 -10       52.15       56.35      8.63 o 
  -6   6 -10      193.81      179.61     13.85 o 
  -5   6 -10        8.71        5.42      4.63 o 
  -4   6 -10      150.05      152.88     12.13 o 
  -3   6 -10        9.64       13.06      4.47 o 
  -2   6 -10       57.71       50.24      6.94 o 
  -1   6 -10       47.13       68.18      7.73 o 
   0   6 -10      108.01      128.19      9.93 o 
   1   6 -10       72.26       56.90      6.63 o 
   2   6 -10      357.07      374.27     16.52 o 
   3   6 -10       16.82       19.33      4.28 o 
   4   6 -10        9.41       11.93      3.39 o 
   5   6 -10       87.12       86.98      7.25 o 
   6   6 -10      386.14      355.62     11.32 o 
   7   6 -10       88.49      106.07      6.00 o 
   8   6 -10       15.79       19.68      2.92 o 
   9   6 -10       87.32      104.71      5.98 o 
  10   6 -10       71.09       76.00      6.02 o 
  11   6 -10       74.18       83.34      6.28 o 
  12   6 -10      174.15      186.68     13.12 o 
  13   6 -10        1.30        3.82      2.72 o 
  -8   7 -10        0.88        0.45      4.01 o 
  -7   7 -10       18.72       12.67      5.43 o 
  -6   7 -10       67.91       77.16      9.73 o 
  -5   7 -10      208.01      214.60     15.22 o 
  -4   7 -10        1.22        0.48      4.22 o 
  -3   7 -10      204.89      221.62     14.70 o 
  -2   7 -10       80.10       73.52      8.87 o 
  -1   7 -10       34.68       50.57      7.18 o 
   0   7 -10       28.76       19.56      4.25 o 
   1   7 -10      445.85      469.14     20.18 o 
   2   7 -10       76.93       73.07      7.63 o 
   3   7 -10      100.93      103.00      8.78 o 
   4   7 -10        4.66        3.15      3.05 o 
   5   7 -10      313.72      320.54     15.34 o 
   6   7 -10       62.76       59.45      6.60 o 
   7   7 -10       32.81       23.77      4.15 o 
   8   7 -10       31.95       33.87      3.97 o 
   9   7 -10        7.38        9.51      2.64 o 
  10   7 -10        5.04        7.11      4.31 o 
  11   7 -10       40.94       53.15      9.61 o 
  12   7 -10        6.09       -1.26      2.60 o 
  13   7 -10        5.45        9.17      4.34 o 
  -7   8 -10        1.56        4.94      4.69 o 
  -6   8 -10       40.93       31.31      6.47 o 
  -5   8 -10      107.77      111.71     11.39 o 
  -4   8 -10       26.63       23.21      6.26 o 
  -3   8 -10       30.68       32.07      6.71 o 
  -2   8 -10      357.90      417.05     21.01 o 
  -1   8 -10      136.96      117.62     10.74 o 
   0   8 -10       18.45       17.13      4.73 o 
   1   8 -10      244.32      246.51     14.84 o 
   2   8 -10       25.33       32.18      5.65 o 
   3   8 -10       63.77       57.17      6.95 o 
   4   8 -10       30.41       30.38      5.65 o 
   5   8 -10       20.01       28.60      5.45 o 
   6   8 -10       27.09       25.95      5.03 o 
   7   8 -10      146.83      154.93     11.03 o 
   8   8 -10       19.67       27.13      6.46 o 
   9   8 -10       27.60       31.90      4.12 o 
  10   8 -10       91.77       78.44     10.09 o 
  11   8 -10       53.17       51.96      8.18 o 
  12   8 -10       12.27        4.15      3.74 o 
  13   8 -10       46.50       41.24      7.54 o 
  -6   9 -10       47.66       53.06      8.95 o 
  -5   9 -10       15.04        5.35      4.79 o 
  -4   9 -10      123.14      155.65     13.94 o 
  -3   9 -10       48.63       64.41      9.38 o 
  -2   9 -10       47.62       45.12      7.96 o 
  -1   9 -10       73.81       66.04      8.77 o 
   0   9 -10      265.80      296.76     17.46 o 
   1   9 -10       42.97       52.56      7.70 o 
   2   9 -10       36.40       25.65      5.71 o 
   3   9 -10      132.87      140.97     11.50 o 
   4   9 -10       27.22       16.91      5.08 o 
   5   9 -10        9.16        3.64      4.00 o 
   6   9 -10       20.32       30.92      5.75 o 
   7   9 -10       43.49       44.98      6.73 o 
   8   9 -10      120.50      129.79     10.61 o 
   9   9 -10       24.77       34.16      4.55 o 
  10   9 -10        4.10        9.99      5.25 o 
  -4  10 -10       12.57        7.58      5.69 o 
  -3  10 -10       31.01       59.51      9.23 o 
  -2  10 -10       23.94       23.50      6.75 o 
  -1  10 -10        2.24        3.29      4.43 o 
   0  10 -10        9.59        6.14      4.83 o 
   1  10 -10       42.24       44.69      7.42 o 
   2  10 -10        5.76       -2.63      3.92 o 
   3  10 -10       51.53       37.44      7.10 o 
   4  10 -10       55.31       51.42      7.66 o 
   5  10 -10       17.83       17.44      5.38 o 
   6  10 -10      156.17      181.04     13.60 o 
   7  10 -10       28.71       39.20      6.87 o 
   8  10 -10       56.49       59.32      8.07 o 
  -1  11 -10       23.33       19.70      6.63 o 
   0  11 -10       99.16      102.63     11.47 o 
   1  11 -10        5.77       13.77      4.74 o 
   2  11 -10       29.20       47.56      8.07 o 
   3  11 -10       55.39       56.23      8.73 o 
   4  11 -10       58.85       49.76      8.10 o 
   5  11 -10        4.68       16.16      6.11 o 
   6  11 -10        1.82        6.54      4.19 o 
   7  11 -10        2.52        0.57      4.68 o 
   8  11 -10       34.87       40.52      7.56 o 
 -11   0  -9       28.24       30.07      6.77 o 
  -9   0  -9      160.23      145.53     12.01 o 
  -7   0  -9       15.78       19.48      5.32 o 
  -5   0  -9       62.43       52.77      6.56 o 
  -3   0  -9      230.83      212.49     11.48 o 
  -1   0  -9     2196.23     2191.51     49.92 o 
   1   0  -9      949.14     1097.25     27.41 o 
   3   0  -9       48.37       63.42      4.26 o 
   5   0  -9      320.33      379.15     11.46 o 
   7   0  -9      437.22      411.06     14.49 o 
   9   0  -9      653.90      609.19     12.48 o 
  11   0  -9       11.49       22.86      3.70 o 
  13   0  -9      218.99      238.16     14.39 o 
  15   0  -9      121.13      122.72     11.20 o 
 -12   1  -9       12.22       16.32      6.20 o 
 -11   1  -9       19.16       11.18      5.13 o 
 -10   1  -9      139.98      136.36      8.83 o 
  -9   1  -9        0.40        2.78      3.53 o 
  -8   1  -9      102.16      101.61      6.94 o 
  -7   1  -9       30.22       26.50      3.88 o 
  -6   1  -9       47.14       41.44      4.40 o 
  -5   1  -9      283.74      285.18     10.33 o 
  -4   1  -9       60.62       59.76      4.54 o 
  -3   1  -9      288.24      334.97     10.42 o 
  -2   1  -9      998.98     1187.24     22.65 o 
  -1   1  -9      809.55      989.62     19.26 o 
   0   1  -9       35.34       26.80      2.66 o 
   1   1  -9      239.77      245.55      5.76 o 
   2   1  -9      700.13      707.26     13.58 o 
   3   1  -9      201.58      140.13      6.25 o 
   4   1  -9      284.98      307.18      9.12 o 
   5   1  -9      155.67      159.30      3.96 o 
   6   1  -9      879.72      902.16     12.57 o 
   7   1  -9       75.63       80.86      4.16 o 
   8   1  -9      162.28      152.04      6.08 o 
   9   1  -9      296.43      310.01      7.21 o 
  10   1  -9       86.83      101.89      3.06 o 
  11   1  -9       49.36       41.70      2.89 o 
  12   1  -9      104.45       82.32      4.16 o 
  13   1  -9       50.89       57.26      5.25 o 
  14   1  -9        2.73        1.59      2.16 o 
  15   1  -9        5.03        2.61      3.56 o 
  16   1  -9       27.97       34.43      8.71 o 
 -11   2  -9       33.49       24.67      6.27 o 
 -10   2  -9       70.70       66.06      9.04 o 
  -9   2  -9       55.01       52.01      8.12 o 
  -8   2  -9        0.86        0.17      3.91 o 
  -7   2  -9      135.23      131.65      7.65 o 
  -6   2  -9      392.49      387.66     12.90 o 
  -5   2  -9      154.36      158.31      7.77 o 
  -4   2  -9      166.80      169.22      8.84 o 
  -3   2  -9      148.97      143.58      6.74 o 
  -2   2  -9       41.57       28.73      2.22 o 
  -1   2  -9      352.96      357.28      8.45 o 
   0   2  -9      493.93      437.47      8.48 o 
   1   2  -9      226.77      219.56     10.07 o 
   2   2  -9      711.85      861.72     15.80 o 
   3   2  -9       13.45        7.13      1.45 o 
   4   2  -9      643.55      672.95     15.11 o 
   5   2  -9       47.66       39.06      1.98 o 
   6   2  -9       26.55       26.75      1.70 o 
   7   2  -9       20.54       28.20      1.72 o 
   8   2  -9      172.84      180.51      5.33 o 
   9   2  -9      220.71      226.86      6.27 o 
  10   2  -9       66.81       77.60      3.80 o 
  11   2  -9        8.89       13.09      1.92 o 
  12   2  -9      191.29      199.93      8.20 o 
  13   2  -9        0.87        1.96      3.57 o 
  14   2  -9      105.95      108.73     10.54 o 
  15   2  -9       42.55       37.06      6.85 o 
 -11   3  -9      130.47      140.28     13.21 o 
 -10   3  -9       37.00       34.65      6.75 o 
  -9   3  -9        9.28        7.92      4.45 o 
  -8   3  -9      134.27      144.61     11.95 o 
  -7   3  -9      344.38      341.40     17.97 o 
  -6   3  -9      197.16      218.01     13.53 o 
  -5   3  -9      130.37      149.19     10.62 o 
  -4   3  -9       62.20       43.72      5.80 o 
  -3   3  -9      264.54      222.28      6.43 o 
  -2   3  -9      631.65      667.97     32.94 o 
  -1   3  -9        5.58        3.08      1.25 o 
   0   3  -9      159.62      237.85     11.33 o 
   1   3  -9       55.28       71.29      5.85 o 
   2   3  -9      322.43      334.15      8.27 o 
   3   3  -9      121.15      112.07      4.51 o 
   4   3  -9       72.93       58.04      4.63 o 
   5   3  -9      136.89      157.09      5.77 o 
   6   3  -9       21.98       27.65      1.78 o 
   7   3  -9       46.45       49.72      2.38 o 
   8   3  -9        7.27        2.88      0.94 o 
   9   3  -9      161.43      160.81      5.59 o 
  10   3  -9       44.34       36.29      3.58 o 
  11   3  -9       45.10       42.30      4.00 o 
  12   3  -9       83.55       75.31      5.50 o 
  13   3  -9        2.42        7.10      4.10 o 
  14   3  -9      125.40      142.92     12.33 o 
  15   3  -9       44.81       45.16      7.41 o 
 -11   4  -9      128.16      130.81     12.81 o 
 -10   4  -9      137.17      128.20     12.41 o 
  -9   4  -9       48.91       44.81      7.64 o 
  -8   4  -9       78.42       69.04      8.41 o 
  -7   4  -9      183.02      182.30     13.10 o 
  -6   4  -9       14.85       22.64      5.70 o 
  -5   4  -9       46.64       37.17      6.02 o 
  -4   4  -9      109.24      137.67     10.28 o 
  -3   4  -9      109.76      113.78      7.94 o 
  -2   4  -9      309.00      266.89     14.75 o 
  -1   4  -9      273.64      306.83     14.21 o 
   0   4  -9      325.51      339.04     14.50 o 
   1   4  -9      918.35     1020.20     28.54 o 
   2   4  -9        3.67        5.15      1.28 o 
   3   4  -9       25.74       21.84      3.67 o 
   4   4  -9       95.43       83.32      5.99 o 
   5   4  -9       25.47       24.57      2.65 o 
   6   4  -9      308.42      328.23      6.74 o 
   7   4  -9       14.47       11.17      1.39 o 
   8   4  -9       32.61       25.04      1.80 o 
   9   4  -9        0.17        2.36      1.12 o 
  10   4  -9       43.26       38.28      4.00 o 
  11   4  -9      278.72      310.68     11.06 o 
  12   4  -9      135.04      145.16      7.72 o 
  13   4  -9       62.89       75.05      5.81 o 
  14   4  -9       11.62       17.22      5.33 o 
 -10   5  -9       21.10       18.41      6.55 o 
  -9   5  -9       39.00       47.32      8.09 o 
  -8   5  -9       64.61       89.41     10.20 o 
  -7   5  -9      112.27      108.72     10.50 o 
  -6   5  -9       76.31       82.57      8.95 o 
  -5   5  -9       60.51       56.87      7.34 o 
  -4   5  -9       80.54       75.50      8.23 o 
  -3   5  -9      249.27      256.97     14.16 o 
  -2   5  -9       56.33       60.01      6.66 o 
  -1   5  -9      110.64      117.43      9.01 o 
   0   5  -9       29.39       37.67      5.47 o 
   1   5  -9     1297.22     1361.97     36.21 o 
   2   5  -9        0.35        3.56      1.17 o 
   3   5  -9      370.16      381.19     11.59 o 
   4   5  -9       26.64       17.29      3.51 o 
   5   5  -9      306.01      320.10      9.84 o 
   6   5  -9       98.67      104.04      5.45 o 
   7   5  -9      269.98      272.40     11.49 o 
   8   5  -9       32.31       36.18      2.35 o 
   9   5  -9       73.29       80.22      5.51 o 
  10   5  -9      192.99      212.71      9.19 o 
  11   5  -9       67.87       51.18      5.86 o 
  12   5  -9       42.78       46.49      4.75 o 
  13   5  -9      150.50      171.33      8.95 o 
  14   5  -9       10.47       17.23      3.49 o 
 -10   6  -9       43.21       56.66      9.10 o 
  -9   6  -9        3.49       11.51      5.79 o 
  -8   6  -9       41.89       34.43      6.82 o 
  -7   6  -9      110.38       96.86     10.24 o 
  -6   6  -9       16.82       19.45      5.58 o 
  -5   6  -9      184.69      162.19     12.40 o 
  -4   6  -9       52.61       56.53      7.39 o 
  -3   6  -9       52.25       50.77      6.73 o 
  -2   6  -9      102.97      114.41      9.59 o 
  -1   6  -9        2.30        9.61      3.88 o 
   0   6  -9      633.67      708.67     24.55 o 
   1   6  -9      307.04      285.79      8.33 o 
   2   6  -9       63.95       62.98      4.64 o 
   3   6  -9      571.29      527.74     11.59 o 
   4   6  -9      382.72      366.60     15.40 o 
   5   6  -9      126.95      125.15      8.49 o 
   6   6  -9       97.67       98.69      8.23 o 
   7   6  -9      345.10      335.09     11.84 o 
   8   6  -9       30.80       41.07      3.21 o 
   9   6  -9      331.92      352.47      9.36 o 
  10   6  -9       26.01       17.98      3.65 o 
  11   6  -9       13.71       21.25      4.33 o 
  12   6  -9       25.61       29.32      4.34 o 
  13   6  -9        2.85        8.86      3.01 o 
  14   6  -9       10.81       11.96      4.43 o 
  -9   7  -9        7.05       23.85      6.14 o 
  -8   7  -9       25.81       29.92      6.79 o 
  -7   7  -9       41.91       36.38      7.29 o 
  -6   7  -9       82.08       78.54      9.53 o 
  -5   7  -9       21.55       23.22      5.70 o 
  -4   7  -9      145.36      160.72     12.66 o 
  -3   7  -9        9.24        7.08      4.01 o 
  -2   7  -9       20.80       23.62      5.27 o 
  -1   7  -9      114.32      107.53      9.44 o 
   0   7  -9       63.30       73.78      7.95 o 
   1   7  -9      341.13      357.66     16.84 o 
   2   7  -9      294.76      297.78     14.93 o 
   3   7  -9      118.81      103.00      8.56 o 
   4   7  -9       79.28       85.57      7.76 o 
   5   7  -9       10.50       19.18      4.15 o 
   6   7  -9      105.34      101.44      6.16 o 
   7   7  -9        5.71        6.33      2.35 o 
   8   7  -9       48.79       39.94      4.14 o 
   9   7  -9       45.58       37.29      3.39 o 
  10   7  -9      137.78      138.46      8.14 o 
  11   7  -9       26.53       42.36      5.02 o 
  12   7  -9       18.85       34.06      4.68 o 
  13   7  -9       11.85       19.06      5.26 o 
  14   7  -9       26.83       46.92      7.62 o 
  -8   8  -9       26.46       40.19      8.19 o 
  -7   8  -9        7.15        7.60      4.72 o 
  -6   8  -9       75.50       89.55     10.45 o 
  -5   8  -9      130.20      121.02     11.84 o 
  -4   8  -9        7.27       11.75      4.94 o 
  -3   8  -9        8.00        8.97      4.67 o 
  -2   8  -9      373.60      359.92     18.83 o 
  -1   8  -9        9.67       15.86      5.00 o 
   0   8  -9       30.76       27.08      5.27 o 
   1   8  -9       76.95       61.06      7.31 o 
   2   8  -9       69.93       59.13      7.33 o 
   3   8  -9       31.27       30.73      5.54 o 
   4   8  -9       33.77       29.45      5.14 o 
   5   8  -9       36.87       38.32      5.75 o 
   6   8  -9       34.46       26.91      5.09 o 
   7   8  -9        5.70        9.31      3.03 o 
   8   8  -9        3.57        7.57      2.67 o 
   9   8  -9      224.16      224.46     11.46 o 
  10   8  -9       16.86       19.50      3.67 o 
  11   8  -9        3.62        7.99      3.24 o 
  12   8  -9       14.45        7.27      5.30 o 
  13   8  -9        3.45        3.49      4.00 o 
  -7   9  -9       23.11       16.42      5.99 o 
  -6   9  -9       77.99       82.04     10.82 o 
  -5   9  -9      126.53      159.09     13.69 o 
  -4   9  -9      273.32      309.50     18.79 o 
  -3   9  -9       16.33       20.16      6.00 o 
  -2   9  -9      182.02      232.65     15.57 o 
  -1   9  -9      207.87      227.70     15.09 o 
   0   9  -9       40.32       46.45      7.33 o 
   1   9  -9      112.40      115.62     10.41 o 
   2   9  -9       50.59       32.83      5.96 o 
   3   9  -9       46.29       50.15      7.38 o 
   4   9  -9        3.71        0.75      3.40 o 
   5   9  -9       38.91       32.82      6.01 o 
   6   9  -9       35.25       41.16      6.24 o 
   7   9  -9      209.68      226.71     14.14 o 
   8   9  -9        5.05        3.83      8.59 o 
   9   9  -9       25.18       35.13      4.67 o 
  10   9  -9       58.75       59.77      9.02 o 
  11   9  -9      131.84      138.79     12.53 o 
  -5  10  -9       35.61       33.74      7.37 o 
  -4  10  -9       79.63       62.53      9.37 o 
  -3  10  -9        2.28       -5.30      5.41 o 
  -2  10  -9       46.18       57.18      8.60 o 
  -1  10  -9       76.96       83.33     10.03 o 
   0  10  -9       10.94       21.36      6.16 o 
   1  10  -9       70.28       70.72      8.94 o 
   2  10  -9       61.49       57.62      7.88 o 
   3  10  -9        9.13       10.84      4.86 o 
   4  10  -9      172.04      181.78     13.48 o 
   5  10  -9        9.39       17.04      5.56 o 
   6  10  -9       13.94       10.46      4.42 o 
   7  10  -9       72.58       79.10      9.02 o 
   8  10  -9        7.78       16.37      5.12 o 
   9  10  -9       29.96       26.84      4.63 o 
  -3  11  -9       53.34       58.68      9.33 o 
  -2  11  -9       16.79       31.29      6.92 o 
  -1  11  -9        3.50       16.22      5.65 o 
   0  11  -9       20.84       22.87      6.53 o 
   1  11  -9       59.91       54.10      8.55 o 
   2  11  -9       37.92       43.95      7.56 o 
   3  11  -9       66.05       75.50      9.67 o 
   4  11  -9       15.84       21.00      6.50 o 
   5  11  -9       61.30       69.89      9.42 o 
   6  11  -9        0.78        6.81      4.21 o 
   7  11  -9       26.10       25.60      6.01 o 
   8  11  -9       46.14       53.31      7.94 o 
   9  11  -9       79.85       77.90      9.35 o 
   2  12  -9      134.72      142.51     13.53 o 
   3  12  -9        7.72       12.71      5.64 o 
   4  12  -9        0.39        4.07      4.76 o 
   5  12  -9        9.56        1.31      4.81 o 
   6  12  -9       13.17       29.15      6.62 o 
 -12   0  -8      150.78      127.95     12.41 o 
 -10   0  -8       53.29       49.77      7.90 o 
  -8   0  -8       41.89       44.19      6.35 o 
  -6   0  -8      140.24      154.95     10.71 o 
  -4   0  -8      523.43      527.44     19.37 o 
  -2   0  -8     3484.54     3633.63     76.24 o 
   0   0  -8      118.68      146.34      7.63 o 
   2   0  -8      330.83      256.41      9.26 o 
   4   0  -8      386.04      435.50     10.94 o 
   6   0  -8      371.58      349.12     12.28 o 
   8   0  -8      131.78      112.32      4.26 o 
  10   0  -8      484.42      453.84     10.96 o 
  12   0  -8      224.93      260.05     11.02 o 
  16   0  -8        9.94        2.28      3.86 o 
 -12   1  -8        6.12        3.09      4.58 o 
 -11   1  -8       54.93       65.73      8.84 o 
 -10   1  -8        6.48        9.49      4.84 o 
  -9   1  -8       56.79       45.81      4.91 o 
  -8   1  -8      276.55      296.20     11.48 o 
  -7   1  -8       10.80       11.11      2.79 o 
  -6   1  -8      340.54      337.59     11.38 o 
  -5   1  -8      167.28      173.41      7.67 o 
  -4   1  -8      251.49      287.26      9.54 o 
  -3   1  -8      208.01      227.63      8.09 o 
  -2   1  -8        0.52       -1.89      1.89 o 
  -1   1  -8      552.20      538.18     17.10 o 
   0   1  -8      330.18      353.32      9.78 o 
   1   1  -8       40.33       52.57      3.01 o 
   2   1  -8      366.69      296.52      6.67 o 
   3   1  -8      584.63      552.36      8.70 o 
   4   1  -8      725.47      673.58     11.55 o 
   5   1  -8      388.22      421.38     13.27 o 
   6   1  -8     1087.59     1048.36     39.89 o 
   7   1  -8      132.14      137.83      4.11 o 
   8   1  -8      988.34     1017.75     12.41 o 
   9   1  -8      257.27      257.53      5.06 o 
  10   1  -8       42.78       44.26      4.25 o 
  11   1  -8        7.37        4.64      1.26 o 
  12   1  -8       37.91       35.36      3.64 o 
  13   1  -8      124.56      109.87      6.11 o 
  14   1  -8        3.65       13.01      4.37 o 
  15   1  -8       57.59       78.01      9.42 o 
  16   1  -8       29.01       25.56      6.32 o 
 -12   2  -8       29.39       30.11      6.94 o 
 -11   2  -8       37.36       46.68      7.56 o 
 -10   2  -8       10.02       17.33      5.37 o 
  -9   2  -8      175.04      192.19     13.53 o 
  -8   2  -8       14.41       13.27      4.53 o 
  -7   2  -8      235.19      246.48     12.15 o 
  -6   2  -8      415.71      411.60     12.91 o 
  -5   2  -8      511.17      494.54     21.59 o 
  -4   2  -8       14.56        8.19      2.45 o 
  -3   2  -8        8.90        8.52      0.98 o 
  -2   2  -8       60.69       60.36      2.61 o 
  -1   2  -8      325.76      292.77      6.38 o 
   0   2  -8       91.92       83.47      3.19 o 
   1   2  -8     1170.54     1099.40     19.05 o 
   2   2  -8       82.05      100.37      4.46 o 
   3   2  -8      808.31      841.19     15.10 o 
   4   2  -8      300.05      360.34      6.45 o 
   5   2  -8       70.82       76.05      2.66 o 
   6   2  -8      114.01      102.13      3.12 o 
   7   2  -8      111.34      105.89      2.84 o 
   8   2  -8     1213.61     1179.27     23.23 o 
   9   2  -8     1146.22     1114.94     32.21 o 
  10   2  -8      199.10      189.88      4.79 o 
  11   2  -8       53.61       59.92      4.38 o 
  12   2  -8       45.02       47.27     11.16 o 
  13   2  -8       16.30       22.96      5.12 o 
  14   2  -8        1.73       11.13      4.24 o 
  15   2  -8       77.85       72.15      9.18 o 
 -12   3  -8       41.59       46.29      7.94 o 
 -11   3  -8       36.89       37.57      7.28 o 
 -10   3  -8      160.94      140.03     12.35 o 
  -9   3  -8      173.92      192.50     13.80 o 
  -8   3  -8      196.51      183.22     13.01 o 
  -7   3  -8      213.48      212.68     13.51 o 
  -6   3  -8       23.97       29.41      5.35 o 
  -5   3  -8      409.85      383.19     17.21 o 
  -4   3  -8      127.15      112.08      3.87 o 
  -3   3  -8        2.73        2.68      2.30 o 
  -2   3  -8       21.58       25.39      2.17 o 
  -1   3  -8      486.92      555.89     11.98 o 
   0   3  -8      431.44      425.38     10.12 o 
   1   3  -8      231.40      238.67     10.49 o 
   2   3  -8      605.88      659.24     12.62 o 
   3   3  -8      360.92      419.68      9.39 o 
   4   3  -8      120.34      126.38      5.20 o 
   5   3  -8      718.07      701.78     10.55 o 
   6   3  -8      529.33      549.22      9.14 o 
   7   3  -8      180.66      204.44      4.47 o 
   8   3  -8      121.17      134.59      4.25 o 
   9   3  -8      128.79      124.83      4.61 o 
  10   3  -8       69.24       58.64      2.82 o 
  11   3  -8      105.79       91.32      5.63 o 
  12   3  -8       35.88       41.54      4.41 o 
  13   3  -8        8.15       11.82      4.25 o 
  14   3  -8       87.52      116.43      7.24 o 
  15   3  -8       81.35       89.79     10.53 o 
 -12   4  -8       29.07       32.05      6.91 o 
 -11   4  -8       44.00       54.27      8.59 o 
 -10   4  -8       83.43       79.38      9.53 o 
  -9   4  -8      171.42      187.69     13.92 o 
  -8   4  -8        6.94        5.46      4.28 o 
  -7   4  -8       40.66       52.39      7.30 o 
  -6   4  -8       76.39       73.35      7.80 o 
  -5   4  -8      102.66      118.64      9.53 o 
  -4   4  -8      525.55      495.96     26.10 o 
  -3   4  -8     1034.67      972.03     87.58 o 
  -2   4  -8      345.77      332.04     11.89 o 
  -1   4  -8       49.64       49.57      5.30 o 
   0   4  -8      406.93      384.84     15.15 o 
   1   4  -8      228.48      231.97     10.95 o 
   2   4  -8      344.86      360.63      8.36 o 
   3   4  -8       13.37       14.39      1.43 o 
   4   4  -8      201.51      209.06      5.51 o 
   5   4  -8      785.37      753.97     35.04 o 
   6   4  -8      294.38      290.53      6.02 o 
   7   4  -8       31.42       31.83      2.38 o 
   8   4  -8       32.85       38.95      2.62 o 
   9   4  -8       50.55       43.05      2.77 o 
  10   4  -8      314.20      325.42      7.94 o 
  11   4  -8       87.71      101.16      8.22 o 
  12   4  -8       39.60       50.31      8.67 o 
  13   4  -8      180.34      216.75      9.81 o 
  14   4  -8       60.79       71.57      6.00 o 
  15   4  -8       11.48       10.39      4.54 o 
 -11   5  -8       26.20       22.17      6.07 o 
 -10   5  -8       41.74       40.84      7.50 o 
  -9   5  -8       66.89       68.50      9.05 o 
  -8   5  -8      138.68      139.34     11.65 o 
  -7   5  -8       23.52       24.60      5.59 o 
  -6   5  -8      145.53      165.86     11.86 o 
  -5   5  -8       11.48       16.52      4.34 o 
  -4   5  -8       31.06       36.31      5.79 o 
  -3   5  -8      115.95      130.31      9.67 o 
  -2   5  -8      363.88      354.83     16.02 o 
  -1   5  -8       74.45       76.75      7.02 o 
   0   5  -8      949.56      994.97     28.79 o 
   1   5  -8      389.31      391.79     16.12 o 
   2   5  -8      548.09      564.55     17.86 o 
   3   5  -8       11.22       10.75      1.28 o 
   4   5  -8      120.86      130.06      4.44 o 
   5   5  -8      378.53      340.42     14.97 o 
   6   5  -8      117.31      108.27      3.13 o 
   7   5  -8       10.51       16.04      2.15 o 
   8   5  -8       69.19       54.45      3.37 o 
   9   5  -8        5.86        7.60      1.72 o 
  10   5  -8      217.46      214.61      6.79 o 
  11   5  -8       24.89       23.20      3.54 o 
  12   5  -8       66.00       46.66      5.04 o 
  13   5  -8        1.27        3.35      2.66 o 
  14   5  -8       11.81       19.26      3.91 o 
 -10   6  -8       13.40       11.20      5.24 o 
  -9   6  -8       91.69       92.29     10.41 o 
  -8   6  -8      141.09      125.18     11.46 o 
  -7   6  -8        8.45        9.68      4.58 o 
  -6   6  -8      325.83      350.37     18.36 o 
  -5   6  -8       44.71       38.78      6.50 o 
  -4   6  -8       84.53       92.53      8.81 o 
  -3   6  -8       75.81       63.50      7.42 o 
  -2   6  -8       48.98       67.02      7.34 o 
  -1   6  -8       48.81       60.96      6.77 o 
   0   6  -8      399.98      343.62     13.83 o 
   1   6  -8      110.94      116.29      4.69 o 
   2   6  -8      487.91      424.60     11.25 o 
   3   6  -8       10.27       12.80      3.31 o 
   4   6  -8       40.09       48.98      5.52 o 
   5   6  -8      584.60      532.02     13.87 o 
   6   6  -8      187.82      156.97      7.03 o 
   7   6  -8      203.23      170.46      6.11 o 
   8   6  -8      255.55      281.59      8.12 o 
   9   6  -8       43.53       49.45      3.52 o 
  10   6  -8      157.05      162.21      8.02 o 
  11   6  -8       21.18       32.41      4.12 o 
  12   6  -8       20.47       23.58      3.84 o 
  13   6  -8       14.89        5.73      3.92 o 
  14   6  -8       26.00       15.89      5.13 o 
  15   6  -8        2.27        8.15      4.16 o 
 -10   7  -8        8.28        8.35      5.68 o 
  -9   7  -8      124.75      122.01     12.04 o 
  -8   7  -8       38.15       48.36      7.76 o 
  -7   7  -8      153.08      175.39     13.83 o 
  -6   7  -8        5.84        4.48      3.67 o 
  -5   7  -8      272.81      279.75     16.41 o 
  -4   7  -8        5.29        3.43      3.82 o 
  -3   7  -8        1.50       -0.15      3.39 o 
  -2   7  -8      137.98      115.01      9.71 o 
  -1   7  -8      270.23      285.29     15.06 o 
   0   7  -8       91.73       86.85      8.17 o 
   1   7  -8      187.85      188.38     11.60 o 
   2   7  -8       36.52       47.18      6.05 o 
   3   7  -8      277.70      253.85     13.34 o 
   4   7  -8       30.54       35.74      5.00 o 
   5   7  -8       39.25       32.96      3.75 o 
   6   7  -8      227.44      231.94     10.44 o 
   7   7  -8      149.03      147.30      6.05 o 
   8   7  -8      133.86      114.43      5.47 o 
   9   7  -8      173.56      140.45      6.06 o 
  10   7  -8       34.22       34.69      3.36 o 
  11   7  -8       69.57       93.27      6.92 o 
  12   7  -8       13.04       14.43      6.61 o 
  13   7  -8       16.32       23.32      4.12 o 
  14   7  -8       12.29        9.31      3.97 o 
  -9   8  -8       68.36       89.29     10.95 o 
  -8   8  -8       47.66       44.72      7.82 o 
  -7   8  -8       31.52       38.85      7.58 o 
  -6   8  -8       84.17       99.74     10.74 o 
  -5   8  -8      106.91      123.46     11.44 o 
  -4   8  -8      207.58      212.21     14.50 o 
  -3   8  -8       78.56       65.46      8.29 o 
  -2   8  -8       36.26       40.60      6.52 o 
  -1   8  -8      121.64      133.41     10.76 o 
   0   8  -8      183.86      192.57     12.58 o 
   1   8  -8       72.09       79.68      8.37 o 
   2   8  -8      203.17      226.29     13.51 o 
   3   8  -8      300.00      283.22     15.00 o 
   4   8  -8        1.66       -1.45      2.88 o 
   5   8  -8      256.18      261.02     14.09 o 
   6   8  -8       38.02       45.46      4.55 o 
   7   8  -8       25.14       32.34      4.00 o 
   8   8  -8       57.43       55.44      4.61 o 
   9   8  -8      153.17      183.09      7.39 o 
  10   8  -8        0.17        0.85      2.07 o 
  11   8  -8       18.22       17.99      3.76 o 
  12   8  -8       33.76       48.22      5.44 o 
  13   8  -8        8.51        8.66      4.69 o 
  -7   9  -8       11.40        3.64      4.94 o 
  -6   9  -8      145.28      173.81     14.21 o 
  -5   9  -8       17.67       14.66      5.42 o 
  -4   9  -8      262.77      273.70     17.41 o 
  -3   9  -8      194.81      244.78     16.10 o 
  -2   9  -8      267.00      291.98     17.15 o 
  -1   9  -8       26.82       19.37      5.48 o 
   0   9  -8       48.05       53.44      7.31 o 
   1   9  -8       46.52       45.39      6.81 o 
   2   9  -8       38.77       55.76      7.52 o 
   3   9  -8       90.97       80.62      8.50 o 
   4   9  -8       65.08       41.34      6.20 o 
   5   9  -8       83.58      105.26      9.62 o 
   6   9  -8        7.11        4.25      3.37 o 
   7   9  -8        4.19        4.88      6.26 o 
   8   9  -8       28.52       19.45      3.68 o 
   9   9  -8      117.10      112.15      6.10 o 
  10   9  -8        9.91       13.82      2.83 o 
  11   9  -8       45.77       39.91      5.17 o 
  12   9  -8       33.39       40.59      7.80 o 
  -6  10  -8        6.68       -0.04      5.33 o 
  -5  10  -8        7.03        1.41      4.02 o 
  -4  10  -8       41.38       48.31      8.20 o 
  -3  10  -8        0.97       -0.59      5.01 o 
  -2  10  -8      113.58      100.29     10.87 o 
  -1  10  -8      151.15      134.61     11.88 o 
   0  10  -8       19.05       16.41      5.83 o 
   1  10  -8       17.31       21.80      5.95 o 
   2  10  -8       14.36       13.01      4.63 o 
   3  10  -8        3.53        6.21      4.43 o 
   4  10  -8      144.91      148.94     12.05 o 
   5  10  -8      148.68      170.39     12.82 o 
   6  10  -8       78.54       84.23      9.26 o 
   7  10  -8       59.68       51.17      7.49 o 
   8  10  -8       72.28       62.67     11.47 o 
   9  10  -8       12.40       12.24      3.59 o 
  10  10  -8       23.73       31.05      7.39 o 
  -4  11  -8       13.61       16.48      5.98 o 
  -3  11  -8       13.85       13.73      5.16 o 
  -2  11  -8       29.42       40.13      8.26 o 
  -1  11  -8       21.27       19.38      6.19 o 
   0  11  -8      108.57      145.05     12.98 o 
   1  11  -8       49.83       67.32      8.83 o 
   2  11  -8       35.65       32.34      7.20 o 
   3  11  -8        1.52       -0.95      3.59 o 
   4  11  -8       27.23       21.85      5.79 o 
   5  11  -8        7.63       22.66      5.85 o 
   6  11  -8       15.67       10.39      4.60 o 
   7  11  -8       19.59       41.89      7.03 o 
   8  11  -8      113.34      133.31     12.06 o 
   9  11  -8       60.16       84.59      9.81 o 
   0  12  -8       15.99        4.63      5.49 o 
   1  12  -8        1.57       -4.86      4.86 o 
   2  12  -8       29.00       34.65      7.27 o 
   3  12  -8        6.44        0.06      4.24 o 
   4  12  -8       39.39       45.34      7.83 o 
   5  12  -8       11.47       11.63      5.35 o 
   6  12  -8       23.58       22.55      5.81 o 
   7  12  -8       22.77       16.69      5.86 o 
 -11   0  -7       86.69       91.39      9.75 o 
  -9   0  -7        7.35       11.72      4.08 o 
  -7   0  -7      865.85      818.74     27.24 o 
  -5   0  -7      649.06      678.52     22.52 o 
  -3   0  -7     2670.01     2736.43     59.95 o 
  -1   0  -7     1890.72     1882.80     42.09 o 
   1   0  -7     2983.31     3177.81     63.54 o 
   3   0  -7     2298.24     2756.29     35.34 o 
   5   0  -7       14.15       43.03      3.78 o 
   7   0  -7      216.49      221.96     11.17 o 
   9   0  -7      350.12      298.80     10.44 o 
  11   0  -7       66.67       71.88      5.46 o 
  13   0  -7       70.09       94.45      7.14 o 
 -13   1  -7       11.75       11.51      4.88 o 
 -12   1  -7       25.04       37.29      7.21 o 
 -11   1  -7        0.70       -2.49      3.92 o 
 -10   1  -7       98.19       94.08      6.79 o 
  -9   1  -7       19.40       12.89      3.16 o 
  -8   1  -7       95.45      107.50      6.71 o 
  -7   1  -7      380.66      390.40     12.37 o 
  -6   1  -7      431.86      445.41     12.96 o 
  -5   1  -7       36.85       40.08      3.65 o 
  -4   1  -7      283.27      308.17      9.84 o 
  -3   1  -7      416.60      495.30     12.16 o 
  -2   1  -7      435.91      430.22     10.60 o 
  -1   1  -7     1769.99     2125.03     25.91 o 
   0   1  -7     1330.29     1358.21     17.72 o 
   1   1  -7      178.79      165.55      4.11 o 
   2   1  -7      498.34      508.38      7.09 o 
   3   1  -7      275.41      269.27      4.77 o 
   4   1  -7      828.87      762.21      9.42 o 
   5   1  -7       46.60       36.25      3.07 o 
   6   1  -7       15.71       15.14      1.38 o 
   7   1  -7      148.34      134.70      3.08 o 
   8   1  -7      166.23      212.73      4.87 o 
   9   1  -7        4.08        4.64      1.53 o 
  10   1  -7       22.75       26.29      2.06 o 
  11   1  -7       29.44       40.58      2.97 o 
  12   1  -7      112.99      110.68      5.11 o 
  13   1  -7       76.96       76.90      6.89 o 
 -13   2  -7       25.94       11.99      5.01 o 
 -12   2  -7        9.51       12.14      5.40 o 
 -11   2  -7       72.90       47.73      7.40 o 
 -10   2  -7      266.20      263.64     16.00 o 
  -9   2  -7       60.71       60.59      7.51 o 
  -8   2  -7      531.58      535.73     22.15 o 
  -7   2  -7      315.45      353.13     13.06 o 
  -6   2  -7       89.49       95.19      5.84 o 
  -5   2  -7      132.87      124.97      6.27 o 
  -4   2  -7      113.17      102.86      5.45 o 
  -3   2  -7      500.08      515.68     27.60 o 
  -2   2  -7      206.12      154.99      5.07 o 
  -1   2  -7       90.08       87.51      3.09 o 
   0   2  -7       32.57       24.21      3.04 o 
   1   2  -7      240.44      262.48      6.92 o 
   2   2  -7       51.01      102.12      3.18 o 
   3   2  -7      105.88       79.15      2.45 o 
   4   2  -7      355.21      316.86      5.10 o 
   5   2  -7      112.67      126.01      3.37 o 
   6   2  -7     1445.77     1476.60     16.47 o 
   7   2  -7      216.58      232.58      7.27 o 
   8   2  -7      932.76      924.04     13.39 o 
   9   2  -7      237.12      196.99      3.31 o 
  10   2  -7       47.83       38.54      1.74 o 
  11   2  -7      161.16      142.98      4.79 o 
  12   2  -7      320.96      340.45     11.22 o 
  13   2  -7        7.79        6.69      2.57 o 
  14   2  -7        7.56        8.32      2.92 o 
  15   2  -7      269.20      290.34     18.15 o 
 -13   3  -7      116.34      145.27     13.12 o 
 -12   3  -7       64.11       54.34      8.20 o 
 -11   3  -7        6.86        8.53      4.06 o 
 -10   3  -7      292.84      302.91     17.56 o 
  -9   3  -7       92.66       95.40      9.38 o 
  -8   3  -7      154.96      151.64     11.52 o 
  -7   3  -7      145.11      134.05     10.25 o 
  -6   3  -7      267.88      289.61     14.71 o 
  -5   3  -7      487.38      434.84     31.04 o 
  -4   3  -7        3.65        3.09      1.83 o 
  -3   3  -7      190.75      201.87     10.49 o 
  -2   3  -7       56.08       61.18      3.17 o 
  -1   3  -7       35.45       41.15      4.66 o 
   0   3  -7      277.38      337.68      8.46 o 
   1   3  -7     1078.15     1185.64     19.76 o 
   2   3  -7      661.66      640.86     10.27 o 
   3   3  -7      153.54      198.38      4.19 o 
   4   3  -7       97.10       70.62      2.40 o 
   5   3  -7       15.02       28.09      1.48 o 
   6   3  -7      624.34      693.60     11.30 o 
   7   3  -7      213.71      205.76      5.33 o 
   8   3  -7      899.84      833.09     13.25 o 
   9   3  -7      369.19      347.55      7.32 o 
  10   3  -7      291.43      270.53      5.25 o 
  11   3  -7       62.51       70.42      5.07 o 
  12   3  -7      206.09      211.16      9.05 o 
  13   3  -7       81.00       73.31      9.81 o 
  14   3  -7       93.87      120.31      7.48 o 
  15   3  -7       23.15       17.42      5.39 o 
 -12   4  -7      129.41      146.02     13.09 o 
 -11   4  -7        9.84       13.23      4.47 o 
 -10   4  -7      163.72      157.60     12.75 o 
  -9   4  -7      206.16      225.13     14.76 o 
  -8   4  -7      270.30      278.07     15.89 o 
  -7   4  -7      162.54      155.70     11.35 o 
  -6   4  -7      156.69      146.58     10.51 o 
  -5   4  -7       39.97       25.30      4.83 o 
  -4   4  -7      128.92       97.97      7.93 o 
  -3   4  -7      446.47      483.82     18.35 o 
  -2   4  -7      229.56      247.66     12.10 o 
  -1   4  -7       22.07       22.02      3.97 o 
   0   4  -7      200.52      193.68      9.91 o 
   1   4  -7      167.99      137.79      7.84 o 
   2   4  -7      523.55      608.42      8.27 o 
   3   4  -7      373.56      414.44      7.56 o 
   4   4  -7     1284.56     1298.75     15.63 o 
   5   4  -7       69.82       72.45      2.28 o 
   6   4  -7       70.05       58.20      4.22 o 
   7   4  -7        3.10        4.55      1.25 o 
   8   4  -7       99.27      100.04      4.07 o 
   9   4  -7        1.55        3.01      0.89 o 
  10   4  -7       64.47       61.96      3.44 o 
  11   4  -7        9.97        9.87      3.08 o 
  12   4  -7       55.38       63.33      5.22 o 
  13   4  -7       30.64       30.72      4.24 o 
  14   4  -7        0.99        0.82      3.11 o 
  15   4  -7       34.54       38.15      4.74 o 
 -12   5  -7       19.15       18.13      5.89 o 
 -11   5  -7       53.38       62.24      8.66 o 
 -10   5  -7       13.92       16.83      5.90 o 
  -9   5  -7       65.17       81.31      9.18 o 
  -8   5  -7       80.91      111.56     10.13 o 
  -7   5  -7        7.52       15.19      4.56 o 
  -6   5  -7       81.05       62.11      7.39 o 
  -5   5  -7      222.75      254.77     14.08 o 
  -4   5  -7       84.61       98.98      8.42 o 
  -3   5  -7      834.19      776.40     25.55 o 
  -2   5  -7      523.17      554.84     20.15 o 
  -1   5  -7       59.03       45.57      5.53 o 
   0   5  -7      115.85      115.97     13.65 o 
   1   5  -7     2126.17     2147.86     69.13 o 
   2   5  -7       50.15       54.69      3.07 o 
   3   5  -7      814.11      825.08     19.18 o 
   4   5  -7       19.98       11.55      1.57 o 
   5   5  -7      149.97      131.22      9.04 o 
   6   5  -7       13.48        4.76      1.53 o 
   7   5  -7       37.58       37.85      2.82 o 
   8   5  -7      145.28      125.34      4.90 o 
   9   5  -7      223.77      230.75      6.93 o 
  10   5  -7       28.02       27.80      2.70 o 
  11   5  -7       70.82       62.19      3.82 o 
  12   5  -7      122.11      125.17     11.30 o 
  13   5  -7       28.08       24.75      4.04 o 
  14   5  -7       17.27       24.63      4.02 o 
  15   5  -7       46.19       53.61      7.48 o 
 -11   6  -7       35.39       45.68      8.41 o 
 -10   6  -7        6.21        2.51      4.24 o 
  -9   6  -7      174.10      164.32     13.25 o 
  -8   6  -7       41.80       41.42      6.98 o 
  -7   6  -7      121.28      125.66     10.69 o 
  -6   6  -7      102.37       96.35      9.37 o 
  -5   6  -7       16.80       22.43      4.72 o 
  -4   6  -7       20.57       22.81      5.06 o 
  -3   6  -7       80.79       78.09      7.73 o 
  -2   6  -7      113.28      107.63      8.66 o 
  -1   6  -7      391.48      445.37     17.84 o 
   0   6  -7      534.99      564.26     31.05 o 
   1   6  -7     1260.29     1206.64     16.55 o 
   2   6  -7      167.11      152.04      3.95 o 
   3   6  -7       87.74       81.70      4.79 o 
   4   6  -7      273.30      286.21      6.42 o 
   5   6  -7     1221.68     1091.86     39.85 o 
   6   6  -7       67.13       58.99      2.49 o 
   7   6  -7      105.90      120.43      5.09 o 
   8   6  -7      190.01      155.18      5.87 o 
   9   6  -7       21.11       30.15      2.98 o 
  10   6  -7       36.13       39.83      3.29 o 
  11   6  -7       20.34       23.38      2.69 o 
  12   6  -7       69.48       66.28      5.86 o 
  13   6  -7       43.43       41.73      5.02 o 
  14   6  -7        8.31       12.39      3.57 o 
  15   6  -7       43.32       35.43      7.17 o 
 -10   7  -7       96.15       84.63     10.18 o 
  -9   7  -7      117.30      114.53     11.35 o 
  -8   7  -7      141.66      143.54     12.26 o 
  -7   7  -7       12.34        8.75      3.93 o 
  -6   7  -7      191.32      202.56     13.79 o 
  -5   7  -7      106.24      109.03      9.98 o 
  -4   7  -7       39.04       42.74      6.61 o 
  -3   7  -7       31.77       36.37      5.79 o 
  -2   7  -7      634.07      648.24     23.96 o 
  -1   7  -7       36.92       24.36      4.84 o 
   0   7  -7       54.41       60.19      5.72 o 
   1   7  -7      515.86      491.43     19.38 o 
   2   7  -7      355.83      357.25     18.52 o 
   3   7  -7      255.42      210.58     13.34 o 
   4   7  -7       41.46       48.14      3.99 o 
   5   7  -7       76.17       81.11      5.35 o 
   6   7  -7      760.42      714.06     14.22 o 
   7   7  -7      176.46      190.83      6.86 o 
   8   7  -7      282.16      280.57      8.54 o 
   9   7  -7      125.61      134.45      5.93 o 
  10   7  -7       16.48       20.45      2.90 o 
  11   7  -7       70.85       82.13      4.95 o 
  12   7  -7       31.02       28.75      4.49 o 
  13   7  -7        8.67       12.59      3.30 o 
  14   7  -7       31.70       37.16      7.35 o 
 -10   8  -7       47.07       45.86      8.66 o 
  -9   8  -7        9.86        7.13      4.34 o 
  -8   8  -7       80.66       79.35      9.90 o 
  -7   8  -7       67.88       72.41      9.30 o 
  -6   8  -7       56.95       67.06      8.73 o 
  -5   8  -7       15.01       13.60      4.54 o 
  -4   8  -7      163.14      180.41     12.88 o 
  -3   8  -7      133.08      163.52     12.06 o 
  -2   8  -7        0.98        0.15      3.20 o 
  -1   8  -7       49.01       47.81      6.79 o 
   0   8  -7        1.44        1.43      3.30 o 
   1   8  -7       79.32      102.83      9.16 o 
   2   8  -7      161.62      147.83     10.55 o 
   3   8  -7       45.32       59.24      6.82 o 
   4   8  -7      122.77      124.55      9.69 o 
   5   8  -7       45.78       62.47      5.16 o 
   6   8  -7      114.99      110.13      6.69 o 
   7   8  -7      186.95      175.63      6.94 o 
   8   8  -7       81.64       86.88      5.04 o 
   9   8  -7       79.27       89.79      7.15 o 
  10   8  -7        2.32        5.76      2.19 o 
  11   8  -7        1.46        4.63      2.95 o 
  12   8  -7       86.06       85.08      7.13 o 
  13   8  -7       15.50       16.70      5.56 o 
  -8   9  -7        9.67        3.30      4.20 o 
  -7   9  -7        7.96       14.10      5.67 o 
  -6   9  -7      122.85      111.87     11.58 o 
  -5   9  -7      131.42      146.52     12.66 o 
  -4   9  -7       28.80       27.88      6.15 o 
  -3   9  -7      154.30      173.67     13.16 o 
  -2   9  -7       45.69       45.70      7.29 o 
  -1   9  -7       42.55       39.98      6.51 o 
   0   9  -7      121.32      138.40     11.12 o 
   1   9  -7        7.72       17.06      5.13 o 
   2   9  -7        1.94        6.05      4.24 o 
   3   9  -7      349.21      332.13     17.06 o 
   4   9  -7      219.84      248.51     14.44 o 
   5   9  -7       73.82       73.29      8.05 o 
   6   9  -7        1.13        2.54      2.45 o 
   7   9  -7       12.75       12.26      4.70 o 
   8   9  -7       31.74       36.96      3.75 o 
   9   9  -7       64.87       65.80      4.84 o 
  10   9  -7       18.85       28.30      3.43 o 
  11   9  -7        2.23        3.22      2.81 o 
  12   9  -7       21.08       22.42      6.31 o 
  -7  10  -7       55.35       58.11      9.28 o 
  -6  10  -7       72.22       80.50     10.33 o 
  -5  10  -7       23.52       32.55      7.66 o 
  -4  10  -7       42.00       50.12      7.95 o 
  -3  10  -7       44.46       36.07      6.95 o 
  -2  10  -7      209.20      209.93     15.04 o 
  -1  10  -7      128.16      122.59     11.13 o 
   0  10  -7       69.34       84.83      9.35 o 
   1  10  -7        9.23        4.95      4.14 o 
   2  10  -7       56.02       49.46      7.33 o 
   3  10  -7       19.67       26.69      6.00 o 
   4  10  -7       28.78       20.71      5.65 o 
   5  10  -7       36.76       40.41      6.79 o 
   6  10  -7       65.26       44.45      7.02 o 
   7  10  -7      112.37      123.53      7.95 o 
   8  10  -7       75.33      101.53      7.29 o 
   9  10  -7       10.80        8.91      2.73 o 
  10  10  -7       56.64       70.26      5.35 o 
  -5  11  -7       21.31       31.85      7.39 o 
  -4  11  -7       31.56       30.63      6.93 o 
  -3  11  -7       10.79       11.58      4.89 o 
  -2  11  -7        0.63        0.02      5.10 o 
  -1  11  -7       19.61       13.82      5.89 o 
   0  11  -7        5.99       -1.55      4.37 o 
   1  11  -7       69.96       81.50      9.93 o 
   2  11  -7       39.82       48.86      7.59 o 
   3  11  -7        5.34        7.42      3.96 o 
   4  11  -7       32.59       38.93      7.33 o 
   5  11  -7      103.22      116.64     11.24 o 
   6  11  -7       18.86       22.30      5.44 o 
   7  11  -7       47.67       47.51      7.87 o 
   8  11  -7       39.31       51.29      8.04 o 
   9  11  -7        7.95       13.95      5.34 o 
  10  11  -7        9.19       -0.71      3.58 o 
  -2  12  -7       13.63       23.10      6.48 o 
  -1  12  -7        7.09        1.04      4.58 o 
   0  12  -7       26.43       17.75      5.54 o 
   1  12  -7       76.13       87.32     10.93 o 
   2  12  -7        0.57        8.46      4.78 o 
   3  12  -7        1.04       -3.57      5.31 o 
   4  12  -7       31.51       41.29      7.11 o 
   5  12  -7       28.66       29.41      6.43 o 
   6  12  -7       12.83        8.03      4.98 o 
   7  12  -7        2.63        1.99      3.78 o 
 -12   0  -6       81.69       74.58      9.01 o 
 -10   0  -6       50.05       56.78      7.29 o 
  -8   0  -6       19.61       20.12      4.55 o 
  -6   0  -6     2421.00     2382.79     55.73 o 
  -4   0  -6      138.36      158.69      8.94 o 
  -2   0  -6     3715.85     4086.72     82.22 o 
   0   0  -6       43.29       25.60      2.88 o 
   2   0  -6     3098.59     3576.43     53.24 o 
   4   0  -6     3757.62     4154.83     46.83 o 
   6   0  -6       62.95       88.77      3.35 o 
   8   0  -6       82.21       66.11      4.34 o 
  10   0  -6      272.29      340.35     12.49 o 
  12   0  -6       40.05       32.91      4.48 o 
  14   0  -6       14.19       19.63      4.31 o 
 -13   1  -6       50.21       53.75      7.94 o 
 -12   1  -6       48.10       51.70      7.79 o 
 -11   1  -6      201.92      198.23     13.71 o 
 -10   1  -6      215.99      206.33      9.54 o 
  -9   1  -6       75.67       80.05      5.79 o 
  -8   1  -6       77.98       86.34      9.39 o 
  -7   1  -6      538.08      521.21     14.12 o 
  -6   1  -6      132.68      130.42      6.40 o 
  -5   1  -6      642.78      734.82     31.25 o 
  -4   1  -6      516.96      562.92     13.18 o 
  -3   1  -6      181.56      217.88     11.65 o 
  -2   1  -6      340.29      395.68      6.70 o 
  -1   1  -6     1385.22     1730.70     24.40 o 
   0   1  -6     2668.10     2813.96     32.56 o 
   1   1  -6      995.29     1171.62     13.04 o 
   2   1  -6        9.16        5.89      0.75 o 
   3   1  -6      318.05      304.75      4.25 o 
   4   1  -6     2785.42     2781.57     22.87 o 
   5   1  -6       21.85        8.51      1.08 o 
   6   1  -6      612.12      538.11     16.59 o 
   7   1  -6      263.88      224.37      9.35 o 
   8   1  -6       34.40       34.17      1.51 o 
   9   1  -6       25.61       31.19      1.26 o 
  10   1  -6      132.27      168.77      4.84 o 
  11   1  -6      483.08      443.71     18.46 o 
  12   1  -6       75.68       67.90      4.24 o 
  13   1  -6       42.05       51.88      4.05 o 
  14   1  -6       34.07       31.63      5.15 o 
 -14   2  -6       13.79        2.43      4.06 o 
 -13   2  -6       27.08       22.29      6.07 o 
 -12   2  -6       14.13       17.51      5.25 o 
 -11   2  -6       25.28       18.16      5.27 o 
 -10   2  -6      138.82      127.75     10.88 o 
  -9   2  -6      343.34      310.89     16.25 o 
  -8   2  -6       10.82        7.97      3.81 o 
  -7   2  -6        8.79        4.90      2.65 o 
  -6   2  -6       84.97       84.66      5.30 o 
  -5   2  -6      169.90      168.47      6.97 o 
  -4   2  -6       14.09       16.52      1.45 o 
  -3   2  -6     1168.96     1115.96     45.08 o 
  -2   2  -6      630.69      629.06      9.84 o 
  -1   2  -6     1615.87     1757.02     22.21 o 
   0   2  -6      147.48      160.71      4.91 o 
   1   2  -6      468.87      392.63      6.64 o 
   2   2  -6      938.64     1089.35     12.48 o 
   3   2  -6     1239.04     1413.35     12.74 o 
   4   2  -6     1978.77     2145.99     18.16 o 
   5   2  -6      926.89     1077.25     18.15 o 
   6   2  -6      166.55      216.31      4.80 o 
   7   2  -6      192.21      154.72      4.09 o 
   8   2  -6      184.28      184.54      5.39 o 
   9   2  -6      357.44      328.82      5.72 o 
  10   2  -6      350.30      320.40     13.09 o 
  11   2  -6      190.25      199.94      6.85 o 
  12   2  -6       32.57       38.21      3.34 o 
  13   2  -6      284.86      314.35     15.14 o 
  14   2  -6       67.81       74.46      7.56 o 
  15   2  -6       28.14       22.36      5.09 o 
 -13   3  -6       48.12       40.61      7.37 o 
 -12   3  -6       80.10       86.77      9.83 o 
 -11   3  -6       46.44       51.68      7.61 o 
 -10   3  -6      375.35      377.06     18.95 o 
  -9   3  -6       18.39       17.00      4.71 o 
  -8   3  -6       97.58      107.72      9.19 o 
  -7   3  -6       68.60       56.85      6.70 o 
  -6   3  -6      100.30       93.69      7.94 o 
  -5   3  -6       72.75       78.73      6.99 o 
  -4   3  -6      295.44      301.53     13.40 o 
  -3   3  -6      939.47     1002.58     27.68 o 
  -2   3  -6       44.73       35.11      4.45 o 
  -1   3  -6      248.99      232.78     10.39 o 
   0   3  -6     2527.85     2875.11     41.77 o 
   1   3  -6     1760.89     1818.66     19.06 o 
   2   3  -6       91.19      118.23      2.88 o 
   3   3  -6      560.67      551.41      8.29 o 
   4   3  -6     1656.04     1776.93     15.54 o 
   5   3  -6      343.75      311.77      6.52 o 
   6   3  -6       54.72       70.15      2.94 o 
   7   3  -6       93.33       86.90      2.30 o 
   8   3  -6      516.98      507.22      7.54 o 
   9   3  -6      270.28      288.71      7.94 o 
  10   3  -6      250.97      260.98      6.67 o 
  11   3  -6      166.70      146.17      5.09 o 
  12   3  -6        9.24        8.39      2.53 o 
  13   3  -6       76.02       71.67     14.41 o 
  14   3  -6       75.38       89.50      6.78 o 
  15   3  -6       73.87       78.13      6.41 o 
 -13   4  -6       29.68       35.15      7.07 o 
 -12   4  -6       38.85       33.29      6.60 o 
 -11   4  -6      124.57      130.57     11.57 o 
 -10   4  -6      123.94      130.18     11.23 o 
  -9   4  -6       40.65       31.11      6.09 o 
  -8   4  -6       37.36       47.47      6.49 o 
  -7   4  -6      277.73      245.01     13.73 o 
  -6   4  -6       49.15       44.94      5.94 o 
  -5   4  -6      341.40      285.36     13.97 o 
  -4   4  -6      446.33      448.25     17.44 o 
  -3   4  -6      180.14      211.88     11.03 o 
  -2   4  -6      315.37      324.22     13.45 o 
  -1   4  -6      537.07      548.24     18.06 o 
   0   4  -6     2434.87     2389.85     84.32 o 
   1   4  -6     2069.86     2270.37     40.31 o 
   2   4  -6      673.75      610.19      8.07 o 
   3   4  -6       56.27       52.98      2.29 o 
   4   4  -6       81.47       99.55      3.43 o 
   5   4  -6        4.94        4.47      1.30 o 
   6   4  -6        3.30        2.57      1.33 o 
   7   4  -6      152.94      141.15      3.28 o 
   8   4  -6        1.47        1.48      0.77 o 
   9   4  -6      263.74      278.76      6.51 o 
  10   4  -6      110.25       97.84      5.49 o 
  11   4  -6      158.80      161.70      9.07 o 
  12   4  -6       16.95       16.29      3.37 o 
  13   4  -6       90.01       92.69      6.65 o 
  14   4  -6      172.30      178.98      9.39 o 
  15   4  -6      101.66      113.93      7.95 o 
 -13   5  -6        7.44       15.35      5.35 o 
 -12   5  -6       36.02       31.61      6.77 o 
 -11   5  -6       30.54       27.44      6.09 o 
 -10   5  -6      106.05       97.14      9.76 o 
  -9   5  -6       11.46        9.99      4.65 o 
  -8   5  -6      189.32      179.25     12.42 o 
  -7   5  -6       64.20       72.61      7.79 o 
  -6   5  -6        9.92       11.77      4.20 o 
  -5   5  -6      104.53      128.50      9.50 o 
  -4   5  -6      160.97      194.48     11.42 o 
  -3   5  -6      115.33      115.86      8.46 o 
  -2   5  -6       78.75       87.49      7.11 o 
  -1   5  -6      598.64      582.28     11.22 o 
   0   5  -6     1156.07     1185.91     24.10 o 
   1   5  -6      171.70      179.13      3.64 o 
   2   5  -6      122.44      125.34      2.85 o 
   3   5  -6      617.85      574.83      8.46 o 
   4   5  -6      344.58      349.20      5.61 o 
   5   5  -6      239.29      271.84      6.44 o 
   6   5  -6        7.41        9.65      1.16 o 
   7   5  -6      757.02      722.23     10.21 o 
   8   5  -6       22.40       22.14      2.45 o 
   9   5  -6      109.39       99.77      6.98 o 
  10   5  -6       88.94      102.82      6.34 o 
  11   5  -6       23.71       26.19      4.18 o 
  12   5  -6       13.95       10.38      3.00 o 
  13   5  -6       43.81       40.38      8.15 o 
  14   5  -6       20.06       24.77      4.18 o 
  15   5  -6        6.82        0.32      3.86 o 
 -12   6  -6       28.70       22.13      5.99 o 
 -11   6  -6       19.97       12.37      5.02 o 
 -10   6  -6      113.32      107.88     10.77 o 
  -9   6  -6       18.98       24.33      5.86 o 
  -8   6  -6       80.39       77.33      8.64 o 
  -7   6  -6       42.06       47.76      6.98 o 
  -6   6  -6        6.59       12.99      4.21 o 
  -5   6  -6      271.65      269.34     14.65 o 
  -4   6  -6      503.69      479.34     19.60 o 
  -3   6  -6      115.39      105.56      8.65 o 
  -2   6  -6      167.63      183.15     10.98 o 
  -1   6  -6      194.37      188.70      8.07 o 
   0   6  -6      387.79      411.16     15.76 o 
   1   6  -6     1041.04      906.91     50.56 o 
   2   6  -6      191.93      204.56      6.88 o 
   3   6  -6       32.55       25.62      2.09 o 
   4   6  -6      410.03      370.12     10.61 o 
   5   6  -6      381.25      384.09      6.97 o 
   6   6  -6      429.15      395.46      7.98 o 
   7   6  -6      361.95      396.62     10.10 o 
   8   6  -6       88.95       97.60      4.66 o 
   9   6  -6       94.01       83.61      4.45 o 
  10   6  -6      107.08      110.90      6.98 o 
  11   6  -6       41.47       41.36      4.79 o 
  12   6  -6      205.04      245.89     11.01 o 
  13   6  -6        2.11        3.83      3.47 o 
  14   6  -6       11.81       12.22      3.93 o 
  15   6  -6       10.41       21.99      5.52 o 
 -11   7  -6       51.63       54.23      8.42 o 
 -10   7  -6        1.26        0.79      3.97 o 
  -9   7  -6      151.81      152.21     12.69 o 
  -8   7  -6        5.37        8.56      4.67 o 
  -7   7  -6        2.29       -2.30      3.67 o 
  -6   7  -6      186.34      176.07     12.56 o 
  -5   7  -6      424.66      424.39     19.64 o 
  -4   7  -6       79.49       58.35      7.14 o 
  -3   7  -6      197.59      152.76     10.78 o 
  -2   7  -6      172.43      155.61      7.45 o 
  -1   7  -6      384.49      413.33     10.64 o 
   0   7  -6      338.95      303.20     14.57 o 
   1   7  -6      308.33      231.74     26.60 o 
   2   7  -6      684.75      625.85     24.28 o 
   3   7  -6      229.16      203.81      8.02 o 
   4   7  -6      132.89      139.49      5.98 o 
   5   7  -6      696.79      661.41     10.57 o 
   6   7  -6       31.32       29.60      2.96 o 
   7   7  -6      173.94      180.49      7.14 o 
   8   7  -6       59.53       51.16      3.82 o 
   9   7  -6      159.27      167.76      6.62 o 
  10   7  -6       66.26       62.64      4.29 o 
  11   7  -6       68.60       70.36      4.64 o 
  12   7  -6       54.20       53.43      9.12 o 
  13   7  -6       40.78       44.89      8.44 o 
  14   7  -6        7.37       14.04      4.98 o 
 -10   8  -6       18.31       29.32      6.80 o 
  -9   8  -6       11.46       10.41      5.21 o 
  -8   8  -6      113.72      116.21     11.39 o 
  -7   8  -6       78.87       66.68      8.47 o 
  -6   8  -6      127.58      127.48     11.34 o 
  -5   8  -6       56.03       68.23      8.26 o 
  -4   8  -6       20.02       26.26      5.80 o 
  -3   8  -6      108.19       96.46      9.18 o 
  -2   8  -6      198.06      179.67     12.09 o 
  -1   8  -6      197.30      223.41     13.26 o 
   0   8  -6       50.50       42.49      6.12 o 
   1   8  -6      265.19      219.66     24.58 o 
   2   8  -6      112.63       89.34      8.16 o 
   3   8  -6      292.86      310.57     15.29 o 
   4   8  -6       76.94       65.05      7.07 o 
   5   8  -6       17.73       17.28      3.16 o 
   6   8  -6       18.50       27.19      3.06 o 
   7   8  -6      154.16      149.05      6.38 o 
   8   8  -6      202.54      193.85      7.39 o 
   9   8  -6      171.11      168.27      7.01 o 
  10   8  -6        9.76        9.64      2.35 o 
  11   8  -6       18.69       20.72      2.97 o 
  12   8  -6       10.55       15.87      4.34 o 
  13   8  -6       13.77       19.65      5.89 o 
  -9   9  -6       24.05       31.29      7.33 o 
  -8   9  -6       22.07       19.03      6.10 o 
  -7   9  -6       12.96       15.85      5.64 o 
  -6   9  -6      164.25      191.34     14.42 o 
  -5   9  -6       71.18       73.41      8.99 o 
  -4   9  -6       92.42       86.48      9.58 o 
  -3   9  -6      271.13      266.84     15.92 o 
  -2   9  -6      118.07      123.75     10.60 o 
  -1   9  -6      126.22      112.89      9.92 o 
   0   9  -6      116.52      112.57      9.95 o 
   1   9  -6      315.35      322.50     16.73 o 
   2   9  -6      260.30      292.55     15.76 o 
   3   9  -6       61.06       66.84      7.76 o 
   4   9  -6        3.20        5.91      4.02 o 
   5   9  -6       38.40       59.26      7.39 o 
   6   9  -6       20.05       21.66      3.01 o 
   7   9  -6       85.58       94.49      5.45 o 
   8   9  -6       15.63       10.05      2.53 o 
   9   9  -6       58.34       58.86      5.73 o 
  10   9  -6       42.72       43.28      4.06 o 
  11   9  -6       16.18       26.23      3.52 o 
  12   9  -6       11.86       17.63      5.86 o 
  -8  10  -6        6.21        9.09      4.54 o 
  -7  10  -6       61.04       70.32      9.66 o 
  -6  10  -6      155.88      186.42     14.90 o 
  -5  10  -6       68.49       91.66     10.59 o 
  -4  10  -6       15.58       23.07      6.41 o 
  -3  10  -6      157.36      152.88     12.60 o 
  -2  10  -6      111.62      125.81     11.44 o 
  -1  10  -6       36.62       34.80      6.75 o 
   0  10  -6      128.32      121.50     10.90 o 
   1  10  -6        3.02        6.59      4.39 o 
   2  10  -6      163.27      158.00     12.03 o 
   3  10  -6       39.24       40.29      6.59 o 
   4  10  -6       66.44       68.77      8.49 o 
   5  10  -6       14.13       12.59      4.91 o 
   6  10  -6       35.97       29.90      6.05 o 
   7  10  -6       47.11       50.65      4.35 o 
   8  10  -6        2.34        1.67      2.27 o 
   9  10  -6      166.03      175.09      9.98 o 
  10  10  -6       22.41       34.36      3.99 o 
  -6  11  -6       67.64       83.09     10.73 o 
  -5  11  -6       45.73       32.10      7.32 o 
  -4  11  -6      111.45       92.75     10.75 o 
  -3  11  -6       10.81       17.84      5.88 o 
  -2  11  -6      294.86      303.00     18.48 o 
  -1  11  -6      241.53      265.47     17.13 o 
   0  11  -6        9.37       11.43      4.77 o 
   1  11  -6       10.75       17.77      5.34 o 
   2  11  -6       10.55       16.12      5.46 o 
   3  11  -6        2.62       -2.16      4.36 o 
   4  11  -6       29.59       39.15      6.90 o 
   5  11  -6       44.80       54.05      8.32 o 
   6  11  -6       87.64       78.19      9.38 o 
   7  11  -6       42.50       48.52      7.86 o 
   8  11  -6        4.84        4.56      7.96 o 
   9  11  -6       12.31       18.45      4.02 o 
  10  11  -6        3.31        2.60      4.02 o 
  -3  12  -6        2.41        0.10      4.00 o 
  -2  12  -6       27.81       15.04      5.82 o 
  -1  12  -6       17.66       19.21      5.77 o 
   0  12  -6       62.04       56.00      8.92 o 
   1  12  -6       52.26       49.68      8.40 o 
   2  12  -6       59.02       59.34      8.84 o 
   3  12  -6       12.06       13.60      5.42 o 
   4  12  -6        7.31        1.24      5.12 o 
   5  12  -6       74.93       90.49     10.82 o 
   6  12  -6       13.37       21.18      5.68 o 
   7  12  -6        9.98       23.65      6.53 o 
   8  12  -6       71.68       82.08     10.50 o 
 -11   0  -5       65.48       60.27      7.58 o 
  -9   0  -5      117.34      119.24      9.33 o 
  -7   0  -5     1440.97     1443.99     37.88 o 
  -5   0  -5      188.86      188.73      9.77 o 
  -3   0  -5      870.88      857.06     22.86 o 
  -1   0  -5      462.12      403.79     12.36 o 
   1   0  -5      940.98     1167.07     17.86 o 
   3   0  -5     2091.31     2563.05     60.09 o 
   5   0  -5     1342.92     1462.84     28.56 o 
   7   0  -5     1214.77     1210.05     27.15 o 
   9   0  -5      528.28      468.57     31.55 o 
  11   0  -5      358.79      366.69     14.20 o 
  13   0  -5      178.75      216.08     11.79 o 
 -13   1  -5        7.92        7.40      4.21 o 
 -12   1  -5       48.34       46.95      7.13 o 
 -11   1  -5       81.73       73.10      8.23 o 
 -10   1  -5       43.77       45.80      4.50 o 
  -9   1  -5       13.04       10.55      4.13 o 
  -8   1  -5      627.56      643.44     16.19 o 
  -7   1  -5      813.60      819.28     18.14 o 
  -6   1  -5        8.31        6.40      2.35 o 
  -5   1  -5      341.30      348.07      9.79 o 
  -4   1  -5      721.87      720.49     14.95 o 
  -3   1  -5     1483.94     1814.63     28.91 o 
  -2   1  -5     1652.18     1728.41     36.53 o 
  -1   1  -5     1071.69     1550.06     24.90 o 
   0   1  -5     1628.60     1822.13     21.69 o 
   1   1  -5        6.62       21.64      2.03 o 
   2   1  -5     2999.61     2803.47     22.45 o 
   3   1  -5      933.42     1065.54     10.40 o 
   4   1  -5       20.26       23.52      0.87 o 
   5   1  -5       37.88       29.21      1.09 o 
   6   1  -5     1092.79     1003.46     16.42 o 
   7   1  -5      551.03      566.60     20.49 o 
   8   1  -5      939.95      933.84     20.69 o 
   9   1  -5      127.96      139.95      6.23 o 
  10   1  -5       37.96       38.91      1.58 o 
  11   1  -5      189.20      160.79      8.23 o 
  12   1  -5       44.91       37.92      3.95 o 
  13   1  -5       31.47       27.09      3.08 o 
  14   1  -5      140.22      146.12      7.63 o 
  15   1  -5       44.53       40.74      6.20 o 
 -14   2  -5       24.45       29.75      6.68 o 
 -13   2  -5        0.74        4.87      3.99 o 
 -12   2  -5      152.98      142.12     11.73 o 
 -11   2  -5      115.67      123.95     10.54 o 
 -10   2  -5       28.20       34.14      5.95 o 
  -9   2  -5       64.72       64.31      7.22 o 
  -8   2  -5       31.27       31.49      5.25 o 
  -7   2  -5      111.26      106.65      8.36 o 
  -6   2  -5      837.05      821.18     17.77 o 
  -5   2  -5     1083.69     1134.39     20.55 o 
  -4   2  -5      203.69      200.51      9.30 o 
  -3   2  -5      957.42     1013.86     19.63 o 
  -2   2  -5     4472.42     4874.76     87.73 o 
  -1   2  -5      244.02      187.95      5.03 o 
   0   2  -5      616.80      766.48     13.29 o 
   1   2  -5      813.93      853.95     10.38 o 
   2   2  -5     1474.73     1394.45     14.99 o 
   3   2  -5      250.86      340.83      4.40 o 
   4   2  -5     1580.87     2014.98     16.09 o 
   5   2  -5      395.13      359.09     11.99 o 
   6   2  -5       15.75       22.09      2.02 o 
   7   2  -5      719.56      615.96     16.91 o 
   8   2  -5     1576.09     1553.56     37.53 o 
   9   2  -5      591.33      515.54     22.69 o 
  10   2  -5      205.09      198.15      5.10 o 
  11   2  -5      379.73      398.71     10.65 o 
  12   2  -5      332.25      372.40     10.74 o 
  13   2  -5       71.25       69.08      7.88 o 
  14   2  -5       37.85       45.96      6.56 o 
  15   2  -5       41.26       36.15      6.11 o 
 -14   3  -5       24.73       34.16      7.15 o 
 -13   3  -5        4.62        5.46      3.99 o 
 -12   3  -5      115.77      127.70     11.47 o 
 -11   3  -5      233.58      239.74     14.79 o 
 -10   3  -5      125.48      128.86     10.53 o 
  -9   3  -5       86.06       95.26      8.81 o 
  -8   3  -5       66.16       55.30      2.48 o 
  -7   3  -5       19.62       11.75      2.39 o 
  -6   3  -5     1421.45     1505.45     38.86 o 
  -5   3  -5      495.91      549.56     19.03 o 
  -4   3  -5      208.37      212.93     10.49 o 
  -3   3  -5      492.74      547.24     17.79 o 
  -2   3  -5      491.87      576.35     17.86 o 
  -1   3  -5      270.59      249.41     10.22 o 
   0   3  -5     2305.43     2468.29     36.40 o 
   1   3  -5      615.24      802.47     10.76 o 
   3   3  -5      606.34      708.31     20.08 o 
   4   3  -5     1194.36     1199.47     14.03 o 
   5   3  -5      131.24      120.45      3.10 o 
   6   3  -5      319.78      328.70     15.00 o 
   7   3  -5      194.68      243.12      7.80 o 
   8   3  -5     1008.15      984.40     24.62 o 
   9   3  -5       85.08       70.40      3.00 o 
  10   3  -5       99.68       91.07      4.78 o 
  11   3  -5      138.19      153.79      6.26 o 
  12   3  -5       51.68       45.48      5.14 o 
  13   3  -5       22.46       27.31      5.31 o 
  14   3  -5        1.94        6.54      3.84 o 
  15   3  -5       35.42       37.88      6.77 o 
  16   3  -5       43.68       40.49      6.53 o 
 -14   4  -5      114.61      108.55     10.87 o 
 -13   4  -5       79.97       72.90      9.16 o 
 -12   4  -5        5.54        1.62      4.17 o 
 -11   4  -5       21.25       22.01      5.51 o 
 -10   4  -5      153.50      148.72     11.45 o 
  -9   4  -5      271.70      286.54     15.40 o 
  -8   4  -5      171.06      183.34      5.97 o 
  -7   4  -5       66.46       66.99      6.99 o 
  -6   4  -5       20.92       10.00      3.71 o 
  -5   4  -5      510.50      499.31     18.66 o 
  -4   4  -5      282.19      359.73     14.76 o 
  -3   4  -5      139.48      153.48      8.98 o 
  -2   4  -5       68.75      104.66      7.03 o 
  -1   4  -5      789.78      769.53     26.43 o 
   0   4  -5     1585.18     1790.55     23.59 o 
   1   4  -5     2128.15     2101.51     42.21 o 
   2   4  -5      107.55      106.54      3.86 o 
   3   4  -5      139.51       97.77      2.50 o 
   4   4  -5       79.88       67.36      2.25 o 
   5   4  -5      172.07      156.33      3.43 o 
   6   4  -5       87.75       93.62      3.77 o 
   7   4  -5       53.52       60.56      4.12 o 
   8   4  -5     1206.01     1246.50     23.88 o 
   9   4  -5      150.00      138.59      6.74 o 
  10   4  -5       21.37       16.61      1.99 o 
  11   4  -5       71.36       61.32      3.56 o 
  12   4  -5        1.89        4.57      2.66 o 
  13   4  -5       11.17       18.23      3.62 o 
  14   4  -5        5.88        7.31      3.03 o 
  15   4  -5        3.28        4.35      3.36 o 
  16   4  -5       40.00       46.19      7.54 o 
 -13   5  -5       83.77       81.51      9.82 o 
 -12   5  -5       41.59       53.86      7.74 o 
 -11   5  -5       20.79       17.38      5.09 o 
 -10   5  -5       74.34       59.82      7.92 o 
  -9   5  -5      257.56      264.18     15.17 o 
  -8   5  -5        0.58       -1.48      2.84 o 
  -7   5  -5      892.04      917.61     29.65 o 
  -6   5  -5      267.06      248.28     13.44 o 
  -5   5  -5      239.67      235.69     12.64 o 
  -4   5  -5      285.33      304.07     14.03 o 
  -3   5  -5      302.11      323.63     14.03 o 
  -2   5  -5       33.30       41.65      4.89 o 
  -1   5  -5      497.41      493.10      9.85 o 
   0   5  -5      604.12      680.37     13.77 o 
   1   5  -5      521.61      535.07      6.89 o 
   2   5  -5      616.08      548.40      8.65 o 
   3   5  -5       86.40       92.30      4.73 o 
   4   5  -5       65.47       65.22      2.41 o 
   5   5  -5      559.43      525.78      8.10 o 
   6   5  -5      243.23      258.44      5.25 o 
   7   5  -5      197.17      176.66      6.16 o 
   8   5  -5        3.36        1.41      1.10 o 
   9   5  -5      309.18      311.32     10.74 o 
  10   5  -5       82.55       67.44      5.19 o 
  11   5  -5      104.71      110.49      6.78 o 
  12   5  -5       59.70       56.44      7.07 o 
  13   5  -5      270.57      272.66     13.03 o 
  14   5  -5       52.96       58.47     15.48 o 
  15   5  -5        6.52       21.10      5.68 o 
 -13   6  -5       83.16       74.93      9.26 o 
 -12   6  -5        3.21        1.93      4.12 o 
 -11   6  -5       75.02       58.96      8.21 o 
 -10   6  -5       47.54       53.31      7.56 o 
  -9   6  -5       37.70       41.79      6.87 o 
  -8   6  -5       22.65       20.81      5.05 o 
  -7   6  -5       53.46       68.96      7.66 o 
  -6   6  -5        7.96        6.65      3.76 o 
  -5   6  -5       30.45       39.60      5.77 o 
  -4   6  -5      193.95      193.05     11.47 o 
  -3   6  -5      829.81      864.29     26.88 o 
  -2   6  -5      226.67      231.97     16.27 o 
  -1   6  -5      101.17      115.03      8.21 o 
   0   6  -5      155.02      153.53      9.29 o 
   1   6  -5      260.76      234.03     10.52 o 
   2   6  -5      296.23      299.37      9.47 o 
   3   6  -5      841.14      840.93     21.41 o 
   4   6  -5      336.76      259.34      7.66 o 
   5   6  -5      289.44      268.62      5.71 o 
   6   6  -5      275.78      227.95      5.28 o 
   7   6  -5      155.03      170.76      5.21 o 
   8   6  -5      557.00      529.99     14.66 o 
   9   6  -5      436.33      425.30     13.31 o 
  10   6  -5        0.67        1.70      2.12 o 
  11   6  -5      143.50      158.55      8.54 o 
  12   6  -5       81.39       82.01      6.46 o 
  13   6  -5       80.91       86.89      6.92 o 
  14   6  -5        1.50        1.71      2.64 o 
  15   6  -5        8.47        2.95      4.43 o 
 -12   7  -5       25.26       24.56      5.95 o 
 -11   7  -5        2.56       10.42      4.53 o 
 -10   7  -5        4.59        6.75      4.09 o 
  -9   7  -5       75.61       74.54      8.99 o 
  -8   7  -5       55.18       55.96      7.45 o 
  -7   7  -5        3.71        9.15      4.19 o 
  -6   7  -5      161.46      174.14     12.20 o 
  -5   7  -5      226.49      244.98     14.13 o 
  -4   7  -5      521.52      457.78     19.37 o 
  -3   7  -5       11.51       13.27      4.03 o 
  -2   7  -5      940.63      963.62     29.67 o 
  -1   7  -5      456.20      426.01     17.56 o 
   0   7  -5      199.93      218.74     11.91 o 
   1   7  -5     1067.84      996.95     37.96 o 
   2   7  -5      378.77      394.21     16.35 o 
   3   7  -5      739.58      740.88     13.57 o 
   4   7  -5       66.32       63.02      3.71 o 
   5   7  -5      126.23      109.90      3.72 o 
   6   7  -5       48.08       55.53      3.74 o 
   7   7  -5      184.71      142.53      5.83 o 
   8   7  -5      105.45      118.38      6.91 o 
   9   7  -5      229.82      200.40      9.21 o 
  10   7  -5      154.31      170.94      8.86 o 
  11   7  -5       32.59       24.97      4.05 o 
  12   7  -5      106.48       92.68      7.14 o 
  13   7  -5        3.16        4.66      2.89 o 
  14   7  -5       11.85       21.00      5.73 o 
 -11   8  -5       41.22       35.23      7.03 o 
 -10   8  -5        4.41        1.27      4.43 o 
  -9   8  -5       37.15       30.90      6.59 o 
  -8   8  -5      183.47      169.80     13.15 o 
  -7   8  -5        0.46       -4.57      4.57 o 
  -6   8  -5      310.94      299.18     16.93 o 
  -5   8  -5       64.03       42.72      6.56 o 
  -4   8  -5      170.06      160.36     11.56 o 
  -3   8  -5      119.04      107.75      9.37 o 
  -2   8  -5        9.53       22.49      4.77 o 
  -1   8  -5       33.03       24.59      4.84 o 
   0   8  -5       99.58       86.90      8.33 o 
   1   8  -5      917.48      957.40     17.18 o 
   2   8  -5      158.94      171.00     11.14 o 
   3   8  -5      716.37      685.04     23.97 o 
   4   8  -5      388.51      386.38     20.97 o 
   5   8  -5      328.27      340.65      9.37 o 
   6   8  -5      476.80      478.49     11.57 o 
   7   8  -5       22.91       18.60      2.55 o 
   8   8  -5       89.61       83.23      4.87 o 
   9   8  -5        9.83       13.84      2.68 o 
  10   8  -5       57.69       68.00      6.05 o 
  11   8  -5       19.64       27.96      4.51 o 
  12   8  -5        2.43        3.29      3.36 o 
  13   8  -5        2.97        6.93      4.28 o 
 -10   9  -5       29.75       29.15      6.98 o 
  -9   9  -5       17.46       16.97      5.64 o 
  -8   9  -5       59.13       73.25      9.26 o 
  -7   9  -5      230.24      261.07     16.68 o 
  -6   9  -5       86.04       86.56      9.86 o 
  -5   9  -5       80.04       68.50      8.47 o 
  -4   9  -5       81.40       80.75      8.66 o 
  -3   9  -5        1.44       -2.05      3.34 o 
  -2   9  -5       85.69       95.38      9.36 o 
  -1   9  -5      232.81      209.97     13.38 o 
   0   9  -5       62.74       76.92      8.06 o 
   1   9  -5      112.60      123.95     10.11 o 
   2   9  -5       32.24       44.13      6.15 o 
   3   9  -5       27.05       29.62      5.40 o 
   4   9  -5       15.71        6.40      3.90 o 
   5   9  -5       49.83       56.70      4.10 o 
   6   9  -5      202.24      175.75      7.35 o 
   7   9  -5       39.70       31.96      3.58 o 
   8   9  -5       17.13       17.42      4.09 o 
   9   9  -5       53.89       57.91      4.48 o 
  10   9  -5       81.37       82.78      5.49 o 
  11   9  -5       65.50       74.78      5.31 o 
  12   9  -5       10.25        9.05      4.66 o 
  -9  10  -5       24.40       19.72      5.54 o 
  -8  10  -5       39.32       50.73      8.32 o 
  -7  10  -5      264.47      273.28     17.99 o 
  -6  10  -5       49.79       39.04      7.52 o 
  -5  10  -5      120.67      112.64     11.07 o 
  -4  10  -5       98.05      106.86     10.70 o 
  -3  10  -5       77.32       88.42      9.48 o 
  -2  10  -5        3.78       14.96      5.02 o 
  -1  10  -5        4.47        9.89      4.28 o 
   0  10  -5       71.14      102.78     10.00 o 
   1  10  -5       40.61       41.63      6.52 o 
   2  10  -5      169.50      177.80     13.00 o 
   3  10  -5       58.98       70.68      8.22 o 
   4  10  -5      137.93      143.76     11.55 o 
   5  10  -5       75.13       85.35      9.06 o 
   6  10  -5       14.53       12.23      2.70 o 
   7  10  -5      140.84      159.22      8.24 o 
   8  10  -5        9.82        6.35      2.51 o 
   9  10  -5       15.85       27.81      3.51 o 
  10  10  -5       61.17       50.21      4.88 o 
  11  10  -5       51.69       54.22      7.96 o 
  -7  11  -5       23.35       20.38      5.91 o 
  -6  11  -5        1.53        2.21      4.38 o 
  -5  11  -5       12.25       13.14      4.99 o 
  -4  11  -5        8.62       17.73      6.06 o 
  -3  11  -5      170.45      166.41     13.62 o 
  -2  11  -5      199.14      180.28     13.95 o 
  -1  11  -5       31.00       24.50      6.10 o 
   0  11  -5       46.78       62.91      8.83 o 
   1  11  -5       12.67       23.92      6.25 o 
   2  11  -5       33.97       35.57      6.94 o 
   3  11  -5      156.35      172.01     13.32 o 
   4  11  -5       36.82       39.17      6.65 o 
   5  11  -5       22.26       19.37      5.55 o 
   6  11  -5       10.46       13.79      4.99 o 
   7  11  -5        6.35        3.44      3.22 o 
   8  11  -5       13.47       11.43      2.73 o 
   9  11  -5       47.97       57.19      5.10 o 
  10  11  -5        7.39        8.26      5.11 o 
  -4  12  -5       53.49       68.37      9.73 o 
  -3  12  -5        2.49       14.30      5.45 o 
  -2  12  -5       99.38      102.42     11.51 o 
  -1  12  -5        7.26        5.25      5.25 o 
   0  12  -5       12.28       18.03      6.38 o 
   1  12  -5       18.61       27.09      6.85 o 
   2  12  -5       32.33       34.54      6.68 o 
   3  12  -5       79.48      109.00     11.36 o 
   4  12  -5       47.50       57.44      8.84 o 
   5  12  -5       53.37       55.59      8.81 o 
   6  12  -5        1.48       -4.20      4.20 o 
   7  12  -5       16.17       12.14      5.19 o 
   8  12  -5       46.76       69.04      9.55 o 
 -12   0  -4       13.53       12.54      4.88 o 
 -10   0  -4      838.17      805.03     27.15 o 
  -8   0  -4     1092.30     1217.86     33.41 o 
  -6   0  -4       51.07       33.49      4.42 o 
  -4   0  -4      406.69      486.03     15.42 o 
  -2   0  -4      885.01      820.77     20.49 o 
   0   0  -4     9118.86    11379.06    209.10 o 
   2   0  -4     2036.47     1968.01     36.25 o 
   4   0  -4     1515.91     1880.58     22.28 o 
   6   0  -4     2758.50     3201.09    134.37 o 
   8   0  -4      289.53      240.64      5.81 o 
  10   0  -4      211.23      189.13      5.81 o 
  12   0  -4      183.97      208.60     11.27 o 
  14   0  -4      139.18      144.42     10.43 o 
 -13   1  -4       67.69       59.41      7.92 o 
 -12   1  -4       49.25       46.80      6.86 o 
 -11   1  -4       22.67       22.05      4.98 o 
 -10   1  -4      136.27      125.27      6.87 o 
  -9   1  -4      115.59      120.78      6.41 o 
  -8   1  -4      172.38      148.37      6.81 o 
  -7   1  -4     1838.32     1838.01     31.56 o 
  -6   1  -4      747.61      756.77     16.02 o 
  -5   1  -4      400.24      399.15     10.82 o 
  -4   1  -4       66.82       73.60      3.84 o 
  -3   1  -4     1668.85     1847.62     28.72 o 
  -2   1  -4     1395.02     1233.74     27.70 o 
  -1   1  -4     2142.01     2386.09     27.30 o 
   0   1  -4      312.74      488.62      7.14 o 
   1   1  -4      688.38      957.33     10.33 o 
   2   1  -4     1795.61     1699.10     15.25 o 
   4   1  -4     2870.57     2893.87     23.46 o 
   5   1  -4     1168.42      925.48     12.71 o 
   6   1  -4      658.86      603.81     16.57 o 
   7   1  -4      427.20      337.55      6.11 o 
   8   1  -4      112.68      126.60      3.12 o 
   9   1  -4      257.01      245.36      8.02 o 
  10   1  -4      240.23      183.46      4.07 o 
  11   1  -4      240.17      243.05      8.26 o 
  12   1  -4        3.69        3.45      1.96 o 
  13   1  -4       27.74       25.99      3.29 o 
  14   1  -4       17.83       18.65      3.30 o 
  15   1  -4       69.00       73.79      8.14 o 
 -14   2  -4       67.61       63.40      8.31 o 
 -13   2  -4       91.29       78.11      8.88 o 
 -12   2  -4        7.62        9.38      3.93 o 
 -11   2  -4      129.38      135.83     10.55 o 
 -10   2  -4       53.23       58.61      7.00 o 
  -9   2  -4       53.87       47.59      6.09 o 
  -8   2  -4       18.29       15.22      1.38 o 
  -7   2  -4       64.27       59.15      2.55 o 
  -6   2  -4       96.68       98.21      7.18 o 
  -5   2  -4      265.01      253.79      8.00 o 
  -4   2  -4      282.23      266.10      9.37 o 
  -3   2  -4     1252.55     1440.69     33.63 o 
  -2   2  -4      918.80      990.28     24.44 o 
  -1   2  -4       79.29       99.79      5.50 o 
   0   2  -4     2216.59     2255.19     31.57 o 
   1   2  -4     6691.27     6849.84     64.28 o 
   2   2  -4     2029.29     2507.26     24.68 o 
   3   2  -4      828.65     1190.18     15.10 o 
   4   2  -4     1500.96     1475.84     16.01 o 
   5   2  -4      385.65      630.91     10.12 o 
   6   2  -4      307.79      264.06      9.94 o 
   7   2  -4      373.09      312.28      7.20 o 
   8   2  -4      657.29      599.31      8.07 o 
   9   2  -4      558.38      502.80      8.54 o 
  10   2  -4       90.16       79.21      3.13 o 
  11   2  -4       67.38       84.32      4.87 o 
  12   2  -4       16.44       17.06      2.80 o 
  13   2  -4       27.01       36.80      3.78 o 
  14   2  -4        3.11        4.76      2.26 o 
  15   2  -4       38.13       47.75      7.13 o 
  16   2  -4        8.93        4.93      4.11 o 
 -14   3  -4       51.87       32.74      6.59 o 
 -13   3  -4       92.63      116.83     10.85 o 
 -12   3  -4       22.18       25.63      5.62 o 
 -11   3  -4       22.08       12.97      4.54 o 
 -10   3  -4      362.46      380.82     17.71 o 
  -9   3  -4      106.47       87.81      3.85 o 
  -8   3  -4      267.45      262.17     14.51 o 
  -7   3  -4       75.77       70.53      3.35 o 
  -6   3  -4      285.24      239.68     11.67 o 
  -5   3  -4      290.22      309.22     12.91 o 
  -4   3  -4     1090.28     1038.61     27.61 o 
  -3   3  -4      230.77      224.01      9.99 o 
  -2   3  -4     1747.35     2079.72     45.44 o 
  -1   3  -4      197.65      208.48      4.65 o 
   0   3  -4      744.08      610.63      8.73 o 
   1   3  -4     2354.39     2759.42     54.69 o 
   2   3  -4       72.21      159.58      4.16 o 
   3   3  -4      181.92      119.84      2.30 o 
   4   3  -4     1216.35     1011.33     10.36 o 
   5   3  -4       83.34       58.91      4.59 o 
   6   3  -4      101.96      139.85      5.54 o 
   7   3  -4      139.61      155.22      9.10 o 
   8   3  -4      491.27      429.77     10.25 o 
   9   3  -4      164.02      148.36      9.09 o 
  10   3  -4       10.87       16.82      2.31 o 
  11   3  -4      487.70      445.65     11.91 o 
  12   3  -4       78.76       80.65      5.06 o 
  13   3  -4       13.51       22.68      3.16 o 
  14   3  -4       15.56       14.14      4.68 o 
  15   3  -4      328.92      362.99     19.11 o 
  16   3  -4       47.45       46.33      7.49 o 
 -14   4  -4       57.56       68.11      8.93 o 
 -13   4  -4       17.82       23.45      5.36 o 
 -12   4  -4        6.76       10.21      4.28 o 
 -11   4  -4       46.20       37.50      6.33 o 
 -10   4  -4      236.38      224.80     13.67 o 
  -9   4  -4      319.81      339.44      9.18 o 
  -8   4  -4      210.47      215.07     12.27 o 
  -7   4  -4      745.39      750.01     24.57 o 
  -6   4  -4      178.47      199.56     11.03 o 
  -5   4  -4      265.67      307.62     13.50 o 
  -4   4  -4       31.41       38.40      4.61 o 
  -3   4  -4     1310.01     1299.57     32.77 o 
  -2   4  -4      417.10      443.90     15.15 o 
  -1   4  -4      693.92      803.56     14.98 o 
   0   4  -4      137.23      198.95     18.62 o 
   1   4  -4      162.29      189.50      3.18 o 
   2   4  -4      877.79      828.91     43.25 o 
   3   4  -4       71.59      102.84      2.68 o 
   4   4  -4      436.26      556.62      7.73 o 
   5   4  -4      861.98      883.88     28.13 o 
   6   4  -4      155.43      218.53      7.40 o 
   7   4  -4      795.98      877.77     18.14 o 
   8   4  -4     1355.21     1326.64     24.97 o 
   9   4  -4       60.28       43.76      4.31 o 
  10   4  -4       42.32       47.07      4.20 o 
  11   4  -4       82.82       87.40      4.32 o 
  12   4  -4      127.03      137.34      8.00 o 
  13   4  -4       37.08       33.07      5.88 o 
  14   4  -4        4.91       -0.28      4.05 o 
  15   4  -4       25.89       26.54      4.33 o 
  16   4  -4       20.01       18.49      5.63 o 
 -14   5  -4       68.63       60.02      8.78 o 
 -13   5  -4       21.63       34.76      6.94 o 
 -12   5  -4       49.28       62.78      8.18 o 
 -11   5  -4       16.61       22.42      5.52 o 
 -10   5  -4      721.59      725.77     26.99 o 
  -9   5  -4      200.41      248.05     14.21 o 
  -8   5  -4       24.10       28.29      5.06 o 
  -7   5  -4      132.83      143.63     10.10 o 
  -6   5  -4      217.55      216.66     12.02 o 
  -5   5  -4      267.26      273.58     13.26 o 
  -4   5  -4       15.15       16.13      3.90 o 
  -3   5  -4      432.09      465.35     16.89 o 
  -2   5  -4       84.13       97.03      6.91 o 
  -1   5  -4       82.26      134.06      8.00 o 
   0   5  -4      573.81      626.44     12.22 o 
   1   5  -4     1706.07     2017.79     31.02 o 
   2   5  -4      137.90      161.91      3.25 o 
   3   5  -4      219.63      141.65      2.68 o 
   4   5  -4      342.88      341.56      5.68 o 
   5   5  -4      243.21      230.74      5.61 o 
   6   5  -4      381.67      326.43      7.11 o 
   7   5  -4       85.51       83.87      5.89 o 
   8   5  -4     1025.41     1030.68     21.56 o 
   9   5  -4       87.30       89.08      5.71 o 
  10   5  -4       15.28       12.28      8.02 o 
  11   5  -4      170.92      185.31     20.05 o 
  12   5  -4       83.76       86.51      6.38 o 
  13   5  -4       21.89       28.19      4.27 o 
  14   5  -4       16.02       33.36      4.79 o 
  15   5  -4       30.47       39.71      7.36 o 
 -13   6  -4        1.07       -0.19      3.23 o 
 -12   6  -4      124.66      120.21      7.71 o 
 -11   6  -4        5.72        4.45      3.91 o 
 -10   6  -4      142.73      154.49     11.89 o 
  -9   6  -4       34.49       35.88      6.26 o 
  -8   6  -4       80.28       76.55      7.99 o 
  -7   6  -4      126.33      127.40      9.81 o 
  -6   6  -4      375.84      418.94     18.16 o 
  -5   6  -4       91.31      106.67      8.48 o 
  -4   6  -4      173.30      165.79     10.29 o 
  -3   6  -4      311.30      304.02     13.87 o 
  -2   6  -4      155.79      159.64      9.57 o 
  -1   6  -4      390.16      385.02     15.33 o 
   0   6  -4      813.65      815.06     24.23 o 
   1   6  -4      369.16      368.29     14.56 o 
   2   6  -4      364.91      362.25      8.60 o 
   3   6  -4      228.94      238.53      3.91 o 
   4   6  -4      966.63     1023.58     12.06 o 
   5   6  -4      651.47      644.24     13.22 o 
   6   6  -4      203.09      205.17     11.17 o 
   7   6  -4      140.06      134.22      6.65 o 
   8   6  -4       93.64      102.32      6.08 o 
   9   6  -4       51.94       56.37      7.92 o 
  10   6  -4      119.89      122.53      7.13 o 
  11   6  -4       68.53       75.70      6.06 o 
  12   6  -4       19.23       15.20      3.35 o 
  13   6  -4       58.19       79.71      7.23 o 
  14   6  -4       39.01       49.13      5.77 o 
 -12   7  -4        4.04        2.94      3.81 o 
 -11   7  -4       62.36       61.65      8.24 o 
 -10   7  -4        3.89        5.48      3.51 o 
  -9   7  -4        7.33        3.86      2.43 o 
  -8   7  -4       33.93       39.02      6.78 o 
  -7   7  -4       36.18       31.57      5.35 o 
  -6   7  -4       79.97       62.94      4.03 o 
  -5   7  -4      241.76      260.55     12.39 o 
  -4   7  -4      168.32      143.96      4.91 o 
  -3   7  -4      123.70       92.95     12.70 o 
  -2   7  -4       95.38      115.87      8.81 o 
  -1   7  -4      100.48      109.14      8.43 o 
   0   7  -4       74.77       53.24      4.37 o 
   1   7  -4     1592.20     1698.30     42.81 o 
   2   7  -4      326.69      269.99      7.90 o 
   3   7  -4     1256.52     1200.78     15.04 o 
   4   7  -4       11.89        9.72      1.31 o 
   5   7  -4        1.70        0.94      1.63 o 
   6   7  -4       46.68       44.70      4.20 o 
   7   7  -4      228.48      196.96      8.52 o 
   8   7  -4      161.56      166.46      8.07 o 
   9   7  -4       83.39       97.90      6.50 o 
  10   7  -4       52.78       59.94      5.43 o 
  11   7  -4       14.40       18.93      4.52 o 
  12   7  -4       11.50        8.89      3.33 o 
  13   7  -4        1.27        5.75      2.92 o 
  14   7  -4        2.59        7.98      4.17 o 
 -12   8  -4        5.97       10.59      4.75 o 
 -11   8  -4       15.65        7.27      4.29 o 
 -10   8  -4       27.43       30.51      6.49 o 
  -9   8  -4       42.69       41.70      6.79 o 
  -8   8  -4        4.82        4.17      4.29 o 
  -7   8  -4      161.27      162.99     12.30 o 
  -6   8  -4      143.52      123.53     10.44 o 
  -5   8  -4        6.39        9.70      4.27 o 
  -4   8  -4      507.15      560.87     22.31 o 
  -3   8  -4      223.32      227.94     13.44 o 
  -2   8  -4      245.36      256.16     14.00 o 
  -1   8  -4        7.74       14.25      4.03 o 
   0   8  -4       65.22       91.00      3.58 o 
   1   8  -4      488.66      442.45     18.36 o 
   2   8  -4      588.03      573.97     22.04 o 
   3   8  -4      153.95      139.78      5.30 o 
   4   8  -4      153.62      145.78      5.85 o 
   5   8  -4      365.23      372.90      9.78 o 
   6   8  -4      115.45      116.29      5.39 o 
   7   8  -4      176.14      152.02      7.88 o 
   8   8  -4       56.71       59.63      5.72 o 
   9   8  -4        8.40       19.44      5.47 o 
  10   8  -4       70.39       63.08      5.87 o 
  11   8  -4       52.56       47.38      5.37 o 
  12   8  -4       57.47       69.90     11.94 o 
  13   8  -4       38.34       40.08      7.34 o 
 -11   9  -4       22.15       26.39      6.62 o 
 -10   9  -4       50.44       37.16      7.05 o 
  -9   9  -4       47.75       40.42      7.06 o 
  -8   9  -4      260.96      293.23     17.77 o 
  -7   9  -4       67.15       49.63      7.62 o 
  -6   9  -4       46.70       40.12      6.87 o 
  -5   9  -4        3.50        5.35      3.74 o 
  -4   9  -4       62.55       82.06      8.62 o 
  -3   9  -4       88.88       88.20      8.86 o 
  -2   9  -4       23.96       18.56      4.99 o 
  -1   9  -4       87.33      100.82      9.08 o 
   0   9  -4        1.68        2.55      1.03 o 
   1   9  -4        2.94        4.21      3.79 o 
   2   9  -4       10.46       15.61      4.69 o 
   3   9  -4        4.96       10.84      3.97 o 
   4   9  -4       20.18       28.32      4.02 o 
   5   9  -4      111.79       90.05      5.02 o 
   6   9  -4      458.45      465.72     11.89 o 
   7   9  -4      102.14      128.19      6.38 o 
   8   9  -4       62.34       63.03      5.65 o 
   9   9  -4       45.03       48.11      7.81 o 
  10   9  -4       52.35       60.40      5.87 o 
  11   9  -4        5.17        9.94      5.58 o 
  12   9  -4       87.34       74.60      6.98 o 
  -9  10  -4       37.37       50.47      8.50 o 
  -8  10  -4      133.18      136.28     12.59 o 
  -7  10  -4       81.57       93.40     10.68 o 
  -6  10  -4       12.49        9.69      4.53 o 
  -5  10  -4       49.57       58.30      8.20 o 
  -4  10  -4       28.84       21.05      5.49 o 
  -3  10  -4       55.76       54.14      7.73 o 
  -2  10  -4       16.97       29.63      6.21 o 
  -1  10  -4      111.20      115.12     10.42 o 
   0  10  -4        6.97        3.41      3.74 o 
   1  10  -4      178.79      179.83     12.78 o 
   2  10  -4       24.89       23.79      5.36 o 
   3  10  -4       16.24       13.12      4.65 o 
   4  10  -4       91.09       97.34      9.61 o 
   5  10  -4       26.82       24.48      3.94 o 
   6  10  -4        9.06        9.64      2.44 o 
   7  10  -4       20.38       22.05      3.06 o 
   8  10  -4      150.62      153.99      7.25 o 
   9  10  -4       14.90       20.30      3.20 o 
  10  10  -4       19.54       21.60      3.39 o 
  11  10  -4       82.86       86.44      7.19 o 
  -8  11  -4       30.69       39.53      7.75 o 
  -7  11  -4       37.88       33.88      7.41 o 
  -6  11  -4      378.63      430.88     22.82 o 
  -5  11  -4       46.08       55.98      8.36 o 
  -4  11  -4       33.03       39.13      7.60 o 
  -3  11  -4       20.33       24.86      6.51 o 
  -2  11  -4       17.41       24.50      6.40 o 
  -1  11  -4       17.97       12.37      4.80 o 
   0  11  -4       45.96       51.46      7.88 o 
   1  11  -4       19.57       19.48      5.24 o 
   2  11  -4      122.89      135.79     11.86 o 
   3  11  -4       77.25       85.03      9.59 o 
   4  11  -4       60.06       67.14      8.92 o 
   5  11  -4       32.22       26.64      6.24 o 
   6  11  -4       14.93       18.51      3.99 o 
   7  11  -4       29.04       31.38      3.83 o 
   8  11  -4       14.52       18.60      3.26 o 
   9  11  -4       43.89       44.98      4.54 o 
  10  11  -4       24.64       15.14      5.93 o 
  -5  12  -4       10.71       15.80      6.60 o 
  -4  12  -4        1.76        3.54      4.29 o 
  -3  12  -4      113.61      126.26     12.42 o 
  -2  12  -4      258.50      269.89     17.97 o 
  -1  12  -4        3.88        4.70      4.72 o 
   0  12  -4       34.36       40.51      7.30 o 
   1  12  -4      159.39      198.40     15.17 o 
   2  12  -4       24.66       16.69      5.94 o 
   3  12  -4        3.07        9.65      4.73 o 
   4  12  -4       52.97       57.84      8.51 o 
   5  12  -4       21.37       26.07      6.10 o 
   6  12  -4       37.89       29.38      6.42 o 
   7  12  -4       43.17       58.96      9.09 o 
   8  12  -4        4.50        1.45      2.85 o 
  -1  13  -4       54.07       50.13      8.80 o 
   0  13  -4       82.72       86.13     10.84 o 
   1  13  -4       13.47       25.90      6.91 o 
   2  13  -4       18.33        6.38      5.55 o 
   3  13  -4       27.41       39.13      7.89 o 
 -11   0  -3      502.43      499.72     20.22 o 
  -9   0  -3      256.58      276.97     13.36 o 
  -7   0  -3       14.10        3.76      2.51 o 
  -5   0  -3     1666.41     1841.04     41.53 o 
  -3   0  -3     6099.26     6323.58    120.41 o 
  -1   0  -3    12589.42    12546.57    230.17 o 
   1   0  -3     1330.09     1151.85     52.48 o 
   3   0  -3     1322.44     1141.15     18.46 o 
   5   0  -3      479.43      577.41      9.86 o 
   7   0  -3      948.46      939.74     15.45 o 
   9   0  -3       15.43       21.55      2.00 o 
  11   0  -3     1013.41     1022.96     29.16 o 
  13   0  -3      157.16      181.45     11.28 o 
  15   0  -3       57.35       74.39      8.16 o 
 -13   1  -3       35.00       27.69      5.41 o 
 -12   1  -3       10.48        7.14      3.69 o 
 -11   1  -3       81.57       78.14      7.75 o 
 -10   1  -3      162.86      156.71     10.40 o 
  -9   1  -3       47.97       51.37      4.13 o 
  -8   1  -3      314.73      283.65      9.24 o 
  -7   1  -3     1073.22      959.98     26.41 o 
  -6   1  -3      266.38      272.08     11.98 o 
  -5   1  -3      267.32      260.53      9.66 o 
  -4   1  -3      914.16      839.52     33.21 o 
  -3   1  -3      384.33      499.56     10.18 o 
  -2   1  -3      279.61      212.17      5.52 o 
  -1   1  -3      532.22      797.17     13.12 o 
   0   1  -3    13289.49    14921.62    156.79 o 
   1   1  -3     4903.83     4827.37     51.72 o 
   2   1  -3     2445.06     3063.89     26.12 o 
   3   1  -3      869.76      710.09     18.13 o 
   4   1  -3     5561.34     5629.87    132.58 o 
   5   1  -3      499.95      398.13      5.88 o 
   6   1  -3      170.80      132.75      2.33 o 
   7   1  -3      181.11      169.14      3.39 o 
   8   1  -3       36.23       46.46      1.86 o 
   9   1  -3      144.17      146.54      3.60 o 
  10   1  -3      159.94      159.17      4.79 o 
  11   1  -3      358.44      334.90     10.14 o 
  12   1  -3      138.10      122.29      6.25 o 
  13   1  -3       90.93       92.67      5.69 o 
  14   1  -3       89.20      112.65      6.72 o 
  15   1  -3       59.61       47.41      4.68 o 
  16   1  -3       58.57       59.75      7.96 o 
 -14   2  -3      173.48      158.34     12.12 o 
 -13   2  -3       33.30       44.78      6.59 o 
 -12   2  -3      117.52      110.29      9.49 o 
 -11   2  -3      130.84      126.34      9.75 o 
 -10   2  -3       13.08       21.05      4.48 o 
  -9   2  -3       65.64       57.60      6.01 o 
  -8   2  -3       35.01       36.83      2.48 o 
  -7   2  -3     1321.56     1319.63     34.06 o 
  -6   2  -3      628.64      605.22     33.03 o 
  -5   2  -3      122.87      149.78      7.94 o 
  -4   2  -3      633.30      773.24     20.92 o 
  -3   2  -3      228.06      249.06      9.54 o 
  -2   2  -3     3519.55     4273.79     83.39 o 
  -1   2  -3      225.79      365.19     10.99 o 
   0   2  -3    11557.04    12954.13    163.93 o 
   1   2  -3     3180.53     4201.06     45.15 o 
   2   2  -3     5800.91     5782.85     47.80 o 
   3   2  -3      158.52      112.88      3.73 o 
   4   2  -3      217.12      131.65      4.32 o 
   5   2  -3       34.29       44.33      1.66 o 
   6   2  -3      140.92      109.59      2.98 o 
   7   2  -3      216.89      198.96      4.50 o 
   8   2  -3      292.29      352.24      6.80 o 
   9   2  -3       61.54       62.46      3.17 o 
  10   2  -3       74.86       83.08      4.64 o 
  11   2  -3       37.67       34.20      4.64 o 
  12   2  -3       96.61      104.49      5.78 o 
  13   2  -3       31.03       31.82      4.26 o 
  14   2  -3       19.55       23.52      3.55 o 
  15   2  -3      158.65      171.77     12.81 o 
  16   2  -3      126.86      134.27     12.00 o 
 -14   3  -3       94.33      108.16     10.12 o 
 -13   3  -3       92.45      112.91      9.95 o 
 -12   3  -3      188.51      203.32     13.19 o 
 -11   3  -3       12.28       18.36      4.74 o 
 -10   3  -3      178.14      182.27     11.49 o 
  -9   3  -3       67.10       51.48      4.11 o 
  -8   3  -3       87.41       98.15      4.30 o 
  -7   3  -3      282.20      295.80     13.15 o 
  -6   3  -3      240.96      246.74     11.40 o 
  -5   3  -3      512.29      523.41     17.13 o 
  -4   3  -3      437.73      421.44     14.43 o 
  -3   3  -3      433.47      566.96     17.00 o 
  -2   3  -3     2567.38     2707.53     39.27 o 
  -1   3  -3     2992.93     2933.14     41.54 o 
   0   3  -3     1248.65     1270.42     35.39 o 
   1   3  -3     1229.05     1289.76     20.27 o 
   2   3  -3     2008.48     2185.54     25.39 o 
   3   3  -3     1441.68     1289.61     14.05 o 
   4   3  -3      678.55      670.21     10.38 o 
   5   3  -3      123.11      109.58     10.14 o 
   6   3  -3      177.51      130.26      7.24 o 
   7   3  -3      744.53      664.80     10.59 o 
   8   3  -3      408.58      357.54      8.91 o 
   9   3  -3      220.72      231.23      7.17 o 
  10   3  -3      346.73      348.78     15.43 o 
  11   3  -3      136.13      130.98     12.19 o 
  12   3  -3      108.89      110.07      7.36 o 
  13   3  -3       45.22       48.05      4.43 o 
  14   3  -3       36.58       32.91      4.06 o 
  15   3  -3       20.57       26.57      6.56 o 
  16   3  -3       89.53       99.47     10.60 o 
 -14   4  -3        8.64       10.03      4.93 o 
 -13   4  -3       52.56       62.19      8.09 o 
 -12   4  -3       27.55       17.50      5.08 o 
 -11   4  -3       58.46       45.15      6.56 o 
 -10   4  -3      133.86      152.18     10.67 o 
  -9   4  -3       40.65       30.21      3.37 o 
  -8   4  -3      145.16      120.19      8.75 o 
  -7   4  -3      124.02      115.75      8.24 o 
  -6   4  -3      146.93      142.63      8.87 o 
  -5   4  -3      118.73      129.80      8.09 o 
  -4   4  -3       56.57       65.57      5.60 o 
  -3   4  -3       30.06       38.07      4.21 o 
  -2   4  -3      544.65      639.54     12.91 o 
  -1   4  -3      873.89      880.01     27.78 o 
   0   4  -3      343.96      316.20     14.60 o 
   1   4  -3     1151.23     1034.26     13.21 o 
   2   4  -3      200.71      225.16      6.81 o 
   3   4  -3      896.53      711.58     10.37 o 
   4   4  -3     2175.41     2332.73     34.71 o 
   5   4  -3       39.81       37.16      4.25 o 
   6   4  -3      186.96      199.17      8.01 o 
   7   4  -3      362.62      394.96     10.86 o 
   8   4  -3      108.94       92.72      5.86 o 
   9   4  -3      385.13      409.87     16.86 o 
  10   4  -3      164.95      177.94     11.19 o 
  11   4  -3      147.74      169.52     11.36 o 
  12   4  -3       39.75       59.35      8.35 o 
  13   4  -3       87.01       93.67      9.28 o 
  14   4  -3       92.68       97.02      9.74 o 
  15   4  -3        0.03        5.90      4.14 o 
  16   4  -3       10.58       10.09      5.15 o 
 -14   5  -3       52.70       55.45      8.54 o 
 -13   5  -3       38.26       28.01      6.00 o 
 -12   5  -3        2.54        5.07      3.50 o 
 -11   5  -3      229.71      253.21     14.86 o 
 -10   5  -3       19.42       31.28      5.60 o 
  -9   5  -3       77.73       71.26      7.39 o 
  -8   5  -3      372.97      384.63     16.91 o 
  -7   5  -3       28.21       33.23      5.15 o 
  -6   5  -3      170.82      178.44     10.57 o 
  -5   5  -3      311.37      329.21     14.06 o 
  -4   5  -3       75.73       74.19      6.26 o 
  -3   5  -3     1577.39     1494.07     36.65 o 
  -2   5  -3      314.32      372.11     14.06 o 
  -1   5  -3       81.87       97.95      6.21 o 
   0   5  -3      812.26      766.46     14.68 o 
   1   5  -3      589.89      591.51      9.05 o 
   2   5  -3        5.75        5.03      0.74 o 
   3   5  -3      127.44      142.55      3.48 o 
   4   5  -3       65.97       74.61      2.56 o 
   5   5  -3      204.30      192.48      5.17 o 
   6   5  -3      289.55      310.00      9.46 o 
   7   5  -3      755.98      729.86     16.58 o 
   8   5  -3      109.15      123.45      6.47 o 
   9   5  -3      403.13      367.95     11.82 o 
  10   5  -3      129.93      117.71      6.81 o 
  11   5  -3      415.66      393.52     21.37 o 
  12   5  -3      156.02      162.91      9.54 o 
  13   5  -3       11.59       13.15      3.47 o 
  14   5  -3       35.07       34.81      4.98 o 
  15   5  -3       10.87       13.12      5.79 o 
 -13   6  -3        7.87        3.61      6.75 o 
 -12   6  -3       11.71       12.24      7.66 o 
 -11   6  -3      130.76      132.74      7.55 o 
 -10   6  -3       90.48       79.11      5.63 o 
  -9   6  -3      146.31      123.65     10.04 o 
  -8   6  -3       27.75       29.50      5.32 o 
  -7   6  -3      184.80      219.60     12.65 o 
  -6   6  -3       96.19       82.01      7.52 o 
  -5   6  -3      203.33      219.51     11.89 o 
  -4   6  -3       23.76       26.76      4.44 o 
  -3   6  -3       45.57       39.26      2.16 o 
  -2   6  -3      255.48      282.88     17.10 o 
  -1   6  -3      476.57      487.31     15.78 o 
   0   6  -3      139.14      135.67      8.31 o 
   1   6  -3      628.90      640.77     12.38 o 
   2   6  -3      625.43      553.90      7.60 o 
   3   6  -3      839.51      872.01     15.83 o 
   4   6  -3      160.42      136.83      5.28 o 
   5   6  -3      293.59      312.69      7.30 o 
   6   6  -3      229.45      233.67      8.52 o 
   7   6  -3      548.69      578.52     14.87 o 
   8   6  -3      210.46      206.01     16.08 o 
   9   6  -3      132.38      141.32      7.37 o 
  10   6  -3       14.36       11.14      3.18 o 
  11   6  -3      120.29      112.73      7.26 o 
  12   6  -3       24.36       20.58      3.91 o 
  13   6  -3       80.65       76.84      8.48 o 
  14   6  -3       55.22       66.19      6.67 o 
 -12   7  -3       40.90       40.51      7.11 o 
 -11   7  -3       12.91       20.97      4.94 o 
 -10   7  -3       45.84       49.29      8.91 o 
  -9   7  -3       18.21       28.82      3.54 o 
  -8   7  -3        5.05        5.88      2.35 o 
  -7   7  -3       48.84       45.33      4.31 o 
  -6   7  -3      172.26      192.25      6.93 o 
  -5   7  -3       60.78       67.84      3.69 o 
  -4   7  -3      242.41      192.44      5.61 o 
  -3   7  -3      107.84      127.99      9.21 o 
  -2   7  -3      769.78      682.23     12.17 o 
  -1   7  -3      667.36      724.20     13.24 o 
   0   7  -3     1185.39     1144.34     31.91 o 
   1   7  -3      304.13      356.26     12.80 o 
   2   7  -3       47.72       63.38      2.43 o 
   3   7  -3      346.44      320.54      7.00 o 
   4   7  -3        8.25        9.69      2.11 o 
   5   7  -3       47.34       58.55      4.50 o 
   6   7  -3       78.59       66.84      9.25 o 
   7   7  -3       16.15       13.78      2.95 o 
   8   7  -3       14.96       19.22      6.87 o 
   9   7  -3       20.53       21.52      3.59 o 
  10   7  -3       62.71       75.73      7.02 o 
  11   7  -3        9.45       10.39      3.71 o 
  12   7  -3        6.37        8.73      3.16 o 
  13   7  -3       15.67       16.98      3.99 o 
  14   7  -3       62.88       57.64      9.24 o 
 -12   8  -3       12.35       13.54      5.42 o 
 -11   8  -3        5.52        0.85      3.71 o 
 -10   8  -3      112.30      114.99     10.86 o 
  -9   8  -3       18.83       14.79      4.74 o 
  -8   8  -3      150.21      124.97     10.86 o 
  -7   8  -3      131.66      134.49     10.90 o 
  -6   8  -3      244.30      232.99     14.01 o 
  -5   8  -3       76.87      101.68      9.13 o 
  -4   8  -3      200.17      173.82     11.45 o 
  -3   8  -3      876.97      880.85     28.69 o 
  -2   8  -3      107.48      108.88      3.61 o 
  -1   8  -3       18.71       18.83      1.75 o 
   0   8  -3      537.78      528.97     11.60 o 
   1   8  -3      386.25      349.13     15.83 o 
   2   8  -3      129.77      124.74      4.47 o 
   3   8  -3      210.00      171.23      5.23 o 
   4   8  -3      179.97      193.26      6.65 o 
   5   8  -3      271.92      251.79     10.26 o 
   6   8  -3       49.35       45.72      5.81 o 
   7   8  -3      100.47       93.58      6.20 o 
   8   8  -3       27.53       34.95      4.26 o 
   9   8  -3        8.55        3.03      2.52 o 
  10   8  -3       38.21       45.15      6.37 o 
  11   8  -3       15.26       19.02      3.83 o 
  12   8  -3       66.14       72.45      6.73 o 
  13   8  -3        5.68        5.40      4.22 o 
 -11   9  -3      111.12      104.54     10.99 o 
 -10   9  -3       48.70       54.51      8.40 o 
  -9   9  -3       57.50       59.22      7.97 o 
  -8   9  -3       58.10       70.53      8.73 o 
  -7   9  -3       33.81       40.80      6.95 o 
  -6   9  -3      237.94      239.94     14.95 o 
  -5   9  -3       33.31       26.31      5.52 o 
  -4   9  -3       20.76       27.50      5.27 o 
  -3   9  -3      311.98      310.25     16.24 o 
  -2   9  -3       80.97       72.06      7.90 o 
  -1   9  -3       92.57       81.18      6.75 o 
   0   9  -3      358.25      363.33      9.49 o 
   1   9  -3        4.64       11.45      4.04 o 
   2   9  -3      149.33      170.28     11.60 o 
   3   9  -3      335.97      316.09     11.32 o 
   4   9  -3      215.47      194.46      7.07 o 
   5   9  -3      129.19      130.71      5.93 o 
   6   9  -3       10.16       11.54      2.97 o 
   7   9  -3        3.83        2.00      3.63 o 
   8   9  -3        1.61        1.96      2.42 o 
   9   9  -3       84.36       82.45      8.85 o 
  10   9  -3       28.90       33.26     10.08 o 
  11   9  -3       31.51       40.21      5.28 o 
  12   9  -3       66.61       79.27      9.78 o 
 -10  10  -3       21.05       22.67      5.99 o 
  -9  10  -3       32.10       32.05      6.79 o 
  -8  10  -3      209.93      197.21     14.78 o 
  -7  10  -3      119.63      107.39     10.79 o 
  -6  10  -3       74.80       93.75     10.10 o 
  -5  10  -3       14.61        7.89      4.84 o 
  -4  10  -3        9.90       13.17      4.80 o 
  -3  10  -3       68.87       59.24      7.59 o 
  -2  10  -3       58.10       62.96      8.13 o 
  -1  10  -3       55.62       56.63      7.34 o 
   0  10  -3       72.38       75.12      8.50 o 
   1  10  -3       89.91      100.31      9.44 o 
   2  10  -3       88.08       94.33      9.30 o 
   3  10  -3       79.24       89.09      9.17 o 
   4  10  -3       38.82       46.44      5.09 o 
   5  10  -3      253.27      255.31      8.70 o 
   6  10  -3      133.10      127.12      6.34 o 
   7  10  -3      187.24      212.70      8.30 o 
   8  10  -3      119.43      133.51     22.58 o 
   9  10  -3        8.74        3.64      2.70 o 
  10  10  -3       29.86       24.02      4.30 o 
  11  10  -3       67.65       61.56      8.86 o 
  -8  11  -3       59.33       66.56      9.89 o 
  -7  11  -3        8.70        4.98      4.08 o 
  -6  11  -3       54.64       46.49      7.78 o 
  -5  11  -3       92.92       88.22     10.14 o 
  -4  11  -3       40.31       42.00      7.50 o 
  -3  11  -3       11.37       24.43      6.41 o 
  -2  11  -3       48.10       84.57      9.80 o 
  -1  11  -3       14.37        5.87      4.08 o 
   0  11  -3       91.82       94.14     10.07 o 
   1  11  -3      311.82      327.01     18.27 o 
   2  11  -3       71.37       71.84      8.88 o 
   3  11  -3       73.14       82.36      9.66 o 
   4  11  -3       29.00       21.99      5.42 o 
   5  11  -3        6.09        9.18      4.72 o 
   6  11  -3       31.29       32.78      5.61 o 
   7  11  -3       54.06       56.18      4.77 o 
   8  11  -3       13.13       12.99      3.62 o 
   9  11  -3       63.77       64.05      8.30 o 
  10  11  -3        4.41       14.88      4.04 o 
  -6  12  -3       80.01       92.36     10.84 o 
  -5  12  -3       85.38       95.53     10.87 o 
  -4  12  -3        4.83       12.98      5.00 o 
  -3  12  -3       32.84       26.27      7.20 o 
  -2  12  -3       81.98       68.85      9.27 o 
  -1  12  -3       55.72       56.72      8.76 o 
   0  12  -3      115.21      126.37     11.99 o 
   1  12  -3       84.34       94.71     10.59 o 
   2  12  -3       63.00       62.12      9.04 o 
   3  12  -3        3.76        4.38      4.23 o 
   4  12  -3       17.08       18.67      6.45 o 
   5  12  -3      109.80       98.40     11.09 o 
   6  12  -3       11.42       13.43      3.89 o 
   7  12  -3       82.30      113.59      8.58 o 
   8  12  -3       52.07       53.26      5.90 o 
  -2  13  -3      133.97      130.44     12.76 o 
  -1  13  -3        2.05        3.55      4.32 o 
   0  13  -3        4.66        7.38      4.69 o 
   1  13  -3       44.15       45.57      8.03 o 
   2  13  -3       83.17       91.96     11.42 o 
   3  13  -3       44.36       49.85      9.04 o 
 -10   0  -2       50.05       65.14      6.51 o 
  -8   0  -2      662.21      713.87     21.84 o 
  -6   0  -2      366.80      348.76     12.60 o 
  -4   0  -2     6345.97     6752.73    128.17 o 
  -2   0  -2     4495.12     5322.06    100.17 o 
   0   0  -2     2974.95     4474.75     82.65 o 
   2   0  -2    11559.80    12168.35    138.97 o 
   4   0  -2     3907.21     4434.19     42.02 o 
   6   0  -2     1944.74     2377.27     38.54 o 
   8   0  -2     1075.37     1147.31     19.51 o 
  10   0  -2      808.11      762.81     23.27 o 
  12   0  -2      188.98      210.44     12.10 o 
  14   0  -2        3.26       -1.38      2.91 o 
  16   0  -2        6.78       13.98      4.91 o 
 -13   1  -2       91.07       94.87      8.83 o 
 -12   1  -2       21.28       22.42      4.84 o 
 -11   1  -2      210.47      222.96     12.46 o 
 -10   1  -2       87.57       87.20      7.48 o 
  -9   1  -2      126.50       99.53      3.70 o 
  -8   1  -2      573.48      539.94     22.58 o 
  -7   1  -2      587.14      567.91     14.02 o 
  -6   1  -2      436.22      462.34      7.88 o 
  -5   1  -2     1040.09     1076.58     14.90 o 
  -4   1  -2       42.69       42.52      1.68 o 
  -3   1  -2      310.92      355.70      7.64 o 
  -2   1  -2      693.09      924.35     14.79 o 
  -1   1  -2      247.93      294.55      5.90 o 
   0   1  -2     3809.83     3686.27     48.54 o 
   1   1  -2     2548.76     2910.54     38.74 o 
   2   1  -2     1396.17     1299.92     15.29 o 
   3   1  -2     1037.78     1414.05     16.48 o 
   4   1  -2     2219.93     2136.44     20.88 o 
   5   1  -2      422.72      329.16      5.70 o 
   6   1  -2     2012.31     1997.61     18.61 o 
   7   1  -2       68.40       46.17      1.83 o 
   8   1  -2      107.81      104.12      3.00 o 
   9   1  -2      331.62      290.07      6.65 o 
  10   1  -2      364.68      305.39     10.77 o 
  11   1  -2      188.06      195.11      8.72 o 
  12   1  -2       94.93       96.09      5.77 o 
  13   1  -2       16.31       20.12      3.28 o 
  14   1  -2      164.52      163.71      8.27 o 
  15   1  -2       26.35       32.58      4.34 o 
  16   1  -2       14.90       17.67      5.29 o 
 -14   2  -2        9.91        4.93      3.45 o 
 -13   2  -2        6.82        7.14      3.00 o 
 -12   2  -2        8.73       10.64      3.83 o 
 -11   2  -2       33.65       24.23      4.59 o 
 -10   2  -2      284.25      260.09     12.07 o 
  -9   2  -2       39.12       30.61      2.54 o 
  -8   2  -2      124.56      111.02      4.49 o 
  -7   2  -2      847.06      854.18     15.49 o 
  -6   2  -2       84.36       83.81      3.47 o 
  -5   2  -2      320.22      391.03     13.19 o 
  -4   2  -2      944.52      942.58     23.39 o 
  -3   2  -2     1716.65     1638.51     35.79 o 
  -2   2  -2      570.93      708.18     17.58 o 
  -1   2  -2     1728.09     2167.99     43.64 o 
   0   2  -2    11812.23    13491.57    306.89 o 
   1   2  -2     1427.41     1734.44     17.04 o 
   2   2  -2      168.04      138.50      2.77 o 
   3   2  -2       17.05       19.68      2.31 o 
   5   2  -2      490.17      532.13      7.35 o 
   6   2  -2      425.33      353.75      5.69 o 
   7   2  -2      516.95      660.86      8.98 o 
   8   2  -2      186.73      159.67      4.48 o 
   9   2  -2      351.90      364.30      9.48 o 
  10   2  -2        9.35        6.65      1.75 o 
  11   2  -2        0.18        2.86      2.00 o 
  12   2  -2       28.25       28.78      3.47 o 
  13   2  -2       84.92       97.68      6.19 o 
  14   2  -2       59.18       81.87      6.00 o 
  15   2  -2      169.25      176.53      9.11 o 
  16   2  -2        2.02       -0.50      4.24 o 
 -13   3  -2       19.23       17.65      4.22 o 
 -12   3  -2      102.77      116.28      9.51 o 
 -11   3  -2      141.17      152.55     10.41 o 
 -10   3  -2      429.01      422.93     23.95 o 
  -9   3  -2      382.76      366.25      9.61 o 
  -8   3  -2      315.00      304.23      8.33 o 
  -7   3  -2      774.53      731.99     22.15 o 
  -6   3  -2      231.27      219.54     10.16 o 
  -5   3  -2      871.30      937.22     24.75 o 
  -4   3  -2      706.78      761.60     20.73 o 
  -3   3  -2     3325.70     3754.40     74.91 o 
  -2   3  -2      334.02      316.64     10.73 o 
  -1   3  -2      300.61      228.72      5.71 o 
   0   3  -2       61.50       75.38      2.89 o 
   1   3  -2      460.69      377.22      5.02 o 
   2   3  -2      938.43      722.48      9.99 o 
   3   3  -2      308.25      300.40      7.56 o 
   4   3  -2      576.26      765.26     28.25 o 
   5   3  -2      536.16      466.75      7.00 o 
   6   3  -2      828.18      698.36     13.41 o 
   7   3  -2       81.37       72.89      4.65 o 
   8   3  -2      173.34      166.43      5.97 o 
   9   3  -2      793.47      756.74     24.02 o 
  10   3  -2       23.06       14.31      3.75 o 
  11   3  -2      141.03      121.52      9.41 o 
  12   3  -2       60.32       66.07      5.01 o 
  13   3  -2       79.85       73.19      8.44 o 
  14   3  -2        9.88       10.86      3.15 o 
  15   3  -2      152.77      156.08     12.94 o 
  16   3  -2       32.68       35.27      7.27 o 
 -14   4  -2       60.74       59.10      8.59 o 
 -13   4  -2      115.15       99.20      6.93 o 
 -12   4  -2       27.63       29.08      5.29 o 
 -11   4  -2      342.70      333.85     16.24 o 
 -10   4  -2       14.69       12.40      2.22 o 
  -9   4  -2       89.19       93.45      4.75 o 
  -8   4  -2      145.14      134.18      8.94 o 
  -7   4  -2      300.34      291.73     12.93 o 
  -6   4  -2      140.66      135.76      8.20 o 
  -5   4  -2      871.80      959.62     26.18 o 
  -4   4  -2      681.53      804.13     22.43 o 
  -3   4  -2     1103.69     1318.14     31.56 o 
  -2   4  -2      525.41      547.40      8.12 o 
  -1   4  -2      601.90      537.64     11.20 o 
   0   4  -2      763.50      720.86     13.16 o 
   1   4  -2      966.54     1198.69     12.01 o 
   2   4  -2      258.14      431.82      6.21 o 
   3   4  -2      494.22      457.76      6.81 o 
   4   4  -2     1193.41     1197.34     16.64 o 
   5   4  -2       39.88       50.72      2.64 o 
   6   4  -2      140.17      117.45      4.02 o 
   7   4  -2      100.88       89.67      4.40 o 
   8   4  -2      333.87      373.36     15.46 o 
   9   4  -2      123.03      124.09      9.06 o 
  10   4  -2      437.45      436.21     18.50 o 
  11   4  -2      343.83      415.15     18.69 o 
  12   4  -2       47.19       48.06      6.59 o 
  13   4  -2       10.16        5.70      2.68 o 
  14   4  -2       20.17       23.37      8.05 o 
  15   4  -2       34.46       39.82      7.58 o 
 -14   5  -2       95.88       89.66     10.37 o 
 -13   5  -2       57.15       55.90      8.85 o 
 -12   5  -2        5.75        7.06      4.79 o 
 -11   5  -2       47.40       56.52      4.95 o 
 -10   5  -2       15.12       21.19      2.75 o 
  -9   5  -2        6.13       14.73      3.75 o 
  -8   5  -2       34.16       37.53      5.32 o 
  -7   5  -2      601.41      548.05     19.72 o 
  -6   5  -2      753.47      716.81     22.93 o 
  -5   5  -2       43.91       37.39      4.63 o 
  -4   5  -2     1394.22     1105.01     41.02 o 
  -3   5  -2      199.72      202.81      4.01 o 
  -2   5  -2     1347.21     1336.76     34.63 o 
  -1   5  -2      939.09     1075.23     14.46 o 
   0   5  -2      401.70      449.04      7.75 o 
   1   5  -2      310.63      326.95      5.48 o 
   2   5  -2       39.35       31.11      1.33 o 
   3   5  -2      726.21      801.26     11.02 o 
   4   5  -2      534.16      604.43      8.86 o 
   5   5  -2      182.07      160.36      6.31 o 
   6   5  -2      409.82      347.42     18.76 o 
   7   5  -2      642.37      652.89     15.48 o 
   8   5  -2     2141.45     2029.02     35.24 o 
   9   5  -2       20.69       27.03      3.45 o 
  10   5  -2       37.79       43.12      6.32 o 
  11   5  -2       77.20       69.57      8.06 o 
  12   5  -2       38.24       26.37      5.95 o 
  13   5  -2       91.78      106.80     10.40 o 
  14   5  -2       53.11       53.63      8.14 o 
  15   5  -2        1.56        8.43      5.13 o 
 -14   6  -2      129.46      133.31     12.29 o 
 -13   6  -2       22.25       23.93      3.94 o 
 -12   6  -2       10.54       13.33      3.40 o 
 -11   6  -2      168.66      159.85      8.13 o 
 -10   6  -2      142.26      124.58      6.82 o 
  -9   6  -2       43.29       41.40      4.86 o 
  -8   6  -2      365.76      357.77     15.15 o 
  -7   6  -2       10.62       10.91      2.23 o 
  -6   6  -2      280.38      283.33      8.51 o 
  -5   6  -2      124.18      128.18      5.11 o 
  -4   6  -2       19.05       20.55      2.61 o 
  -3   6  -2       15.62       27.22      1.86 o 
  -2   6  -2      680.41      761.58     13.57 o 
  -1   6  -2      114.03      127.29      4.51 o 
   0   6  -2      467.90      488.39     10.62 o 
   1   6  -2      817.65      839.06     14.68 o 
   2   6  -2      139.27      123.69      3.65 o 
   3   6  -2      288.23      259.48      8.38 o 
   4   6  -2      313.22      340.37     17.70 o 
   5   6  -2      124.71      106.29      9.67 o 
   6   6  -2      258.10      285.94      9.49 o 
   7   6  -2      351.56      337.28     10.83 o 
   8   6  -2      407.26      427.41     12.89 o 
   9   6  -2       41.44       40.04      4.32 o 
  10   6  -2       30.77       27.50      3.99 o 
  11   6  -2       84.98       86.87      6.49 o 
  12   6  -2       71.64       79.90      6.51 o 
  13   6  -2       34.03       38.54      8.68 o 
  14   6  -2       57.62       69.71      9.64 o 
 -12   7  -2       23.43       21.14      5.15 o 
 -11   7  -2       12.97       13.54      2.89 o 
 -10   7  -2      120.85      122.59      6.91 o 
  -9   7  -2      233.36      230.28      9.00 o 
  -8   7  -2      138.43      132.93      6.45 o 
  -7   7  -2      482.91      477.93     23.02 o 
  -6   7  -2        5.81       10.10      1.91 o 
  -5   7  -2       77.15       49.99      1.96 o 
  -4   7  -2       94.02       98.85      8.02 o 
  -3   7  -2       43.28       52.18      2.73 o 
  -2   7  -2       45.83       59.64      3.30 o 
  -1   7  -2      954.94      869.91     15.95 o 
   0   7  -2      142.53      137.89      9.09 o 
   1   7  -2      698.93      716.34     19.67 o 
   2   7  -2       80.32       88.77      2.98 o 
   3   7  -2       40.68       49.51      2.75 o 
   4   7  -2      206.68      215.48      7.96 o 
   5   7  -2      452.91      432.91     16.44 o 
   6   7  -2       19.08       29.27      3.49 o 
   7   7  -2      223.59      200.69      8.54 o 
   8   7  -2       34.08       33.97      3.84 o 
   9   7  -2      109.20      134.08      7.57 o 
  10   7  -2       39.81       46.32      4.90 o 
  11   7  -2        7.08       18.96      3.94 o 
  12   7  -2       16.31       15.95      3.76 o 
  13   7  -2       39.89       54.46      5.94 o 
 -12   8  -2       19.40       30.30      6.57 o 
 -11   8  -2       24.46       24.33      5.80 o 
 -10   8  -2        1.35        0.37      3.66 o 
  -9   8  -2       25.38       20.56      5.33 o 
  -8   8  -2      400.35      421.08     19.75 o 
  -7   8  -2      159.49      166.51     11.60 o 
  -6   8  -2       41.18       29.25      5.29 o 
  -5   8  -2      235.76      208.72      5.87 o 
  -4   8  -2      217.74      178.77      5.91 o 
  -3   8  -2      442.06      444.99      9.97 o 
  -2   8  -2      182.93      139.98      5.00 o 
  -1   8  -2       87.02       85.57      4.02 o 
   0   8  -2      374.81      366.42     16.30 o 
   1   8  -2      378.31      369.01      8.68 o 
   2   8  -2      544.41      552.80     14.52 o 
   3   8  -2      494.04      520.84     19.55 o 
   4   8  -2      268.86      281.59     11.07 o 
   5   8  -2       27.17       39.22      5.13 o 
   6   8  -2       73.87       76.26      5.42 o 
   7   8  -2       22.26       26.62      3.74 o 
   8   8  -2      101.69       85.73      6.13 o 
   9   8  -2      172.35      165.49      8.72 o 
  10   8  -2        9.75        1.91      3.04 o 
  11   8  -2       42.45       36.13      4.89 o 
  12   8  -2       41.25       36.88     12.67 o 
 -11   9  -2       20.32       16.03      5.79 o 
 -10   9  -2       98.93       84.71      9.62 o 
  -9   9  -2       38.51       39.54      6.98 o 
  -8   9  -2      212.71      192.26     13.72 o 
  -7   9  -2      113.39      114.27     10.33 o 
  -6   9  -2       71.19       57.84      7.48 o 
  -5   9  -2       28.65       32.87      5.58 o 
  -4   9  -2       30.87       61.77      7.38 o 
  -3   9  -2      103.76       85.44      3.88 o 
  -2   9  -2      212.07      180.15      6.10 o 
  -1   9  -2       51.57       65.26      3.80 o 
   0   9  -2      124.37      111.80      7.97 o 
   1   9  -2      167.84      159.42     11.15 o 
   2   9  -2       16.33       21.45      5.13 o 
   3   9  -2       45.63       50.76      5.79 o 
   4   9  -2      259.79      215.27     11.41 o 
   5   9  -2       62.38       68.10      5.23 o 
   6   9  -2       63.46       64.59      6.56 o 
   7   9  -2       40.93       35.57      4.26 o 
   8   9  -2       10.69       13.22      3.27 o 
   9   9  -2       34.48       30.26      4.30 o 
  10   9  -2      477.71      507.60     16.92 o 
  11   9  -2       55.23       62.52      6.01 o 
  12   9  -2        1.60       -4.60      4.60 o 
 -11  10  -2       31.85       44.10      8.02 o 
 -10  10  -2        6.42       10.29      4.97 o 
  -9  10  -2        4.72        3.77      3.91 o 
  -8  10  -2        3.04        4.03      5.07 o 
  -7  10  -2       72.79       57.88      8.10 o 
  -6  10  -2      135.03      128.53     11.15 o 
  -5  10  -2       10.23       15.84      5.40 o 
  -4  10  -2       42.04       37.52      6.58 o 
  -3  10  -2       22.03       23.21      5.61 o 
  -2  10  -2       32.83       12.34      4.20 o 
  -1  10  -2       39.59       51.92      7.36 o 
   0  10  -2      107.98      124.80      5.81 o 
   1  10  -2      276.43      248.01     14.76 o 
   2  10  -2       42.53       41.32      6.80 o 
   3  10  -2      142.19      142.52      7.92 o 
   4  10  -2       73.38       81.35      6.20 o 
   5  10  -2       37.83       34.86      3.51 o 
   6  10  -2       21.67       19.34      4.64 o 
   7  10  -2       74.63       89.45      6.65 o 
   8  10  -2      102.89       88.48      6.85 o 
   9  10  -2       28.46       23.78      4.17 o 
  10  10  -2      115.50      126.50      8.59 o 
  11  10  -2       54.83       35.95      7.63 o 
  -9  11  -2       14.01       23.25      6.36 o 
  -8  11  -2      257.15      292.71     18.48 o 
  -7  11  -2       20.86       14.47      4.88 o 
  -6  11  -2        8.74        7.39      4.01 o 
  -5  11  -2       58.14       75.55      9.25 o 
  -4  11  -2        1.84       -3.54      4.19 o 
  -3  11  -2       13.02       16.95      5.54 o 
  -2  11  -2      159.13      183.06     13.75 o 
  -1  11  -2       80.08       97.01     10.08 o 
   0  11  -2      162.06      146.15     12.33 o 
   1  11  -2       44.20       56.00      7.83 o 
   2  11  -2       41.46       51.36      7.58 o 
   3  11  -2        7.43        4.95      4.20 o 
   4  11  -2       20.70       18.80      3.91 o 
   5  11  -2        3.01        9.52      3.41 o 
   6  11  -2      194.46      192.71      8.08 o 
   7  11  -2       37.69       41.78      6.22 o 
   8  11  -2       35.59       33.80      7.00 o 
   9  11  -2       19.13       24.80      4.52 o 
  10  11  -2       17.35       19.26      6.76 o 
  -7  12  -2       23.43       26.66      7.19 o 
  -6  12  -2       38.46       27.01      6.44 o 
  -5  12  -2      118.00      106.08     11.31 o 
  -4  12  -2       72.44       75.54      9.69 o 
  -3  12  -2      100.23       93.38     10.61 o 
  -2  12  -2       15.14       10.67      4.88 o 
  -1  12  -2       58.06       52.71      8.30 o 
   0  12  -2       96.53      109.59     11.31 o 
   1  12  -2      112.13      137.89     12.59 o 
   2  12  -2       38.97       62.50      8.88 o 
   3  12  -2       45.00       40.60      7.66 o 
   4  12  -2       10.34       18.80      6.35 o 
   5  12  -2       84.70       92.87      7.51 o 
   6  12  -2       33.33       29.02      4.74 o 
   7  12  -2       70.88       83.87      7.00 o 
   8  12  -2       15.03       11.54      4.80 o 
  -3  13  -2       88.95      117.42     12.32 o 
  -2  13  -2       26.54       30.11      7.72 o 
  -1  13  -2       24.41       26.01      6.62 o 
   0  13  -2        9.80        7.32      4.51 o 
   1  13  -2       15.55       28.98      7.11 o 
   2  13  -2       20.73       19.31      6.76 o 
   3  13  -2      193.09      212.02     16.50 o 
   4  13  -2       25.38       22.71      6.89 o 
 -11   0  -1      212.08      211.52     11.60 o 
  -9   0  -1       21.14       19.13      3.71 o 
  -7   0  -1     3000.48     3189.44     45.43 o 
  -5   0  -1     1478.92     1582.76     60.93 o 
  -3   0  -1     2494.51     2625.23     47.81 o 
   3   0  -1     1839.72     2093.88     23.41 o 
   5   0  -1     2278.79     2186.45     33.26 o 
   7   0  -1      786.98      877.72     20.87 o 
   9   0  -1      456.20      444.08     16.10 o 
  11   0  -1       65.06       83.99      7.33 o 
  13   0  -1        7.68        9.95      3.59 o 
  15   0  -1       82.45       81.33      8.97 o 
 -13   1  -1       35.41       32.97      5.46 o 
 -12   1  -1      159.04      158.99     10.36 o 
 -11   1  -1      101.10       94.07      7.70 o 
 -10   1  -1       25.49       23.35      2.46 o 
  -9   1  -1      111.02       88.47      4.17 o 
  -8   1  -1      123.05      116.92      4.58 o 
  -7   1  -1      270.80      250.45      5.63 o 
  -6   1  -1       64.76       83.52      2.88 o 
  -5   1  -1      160.76      113.53      3.13 o 
  -4   1  -1     4928.82     5061.63     68.49 o 
  -3   1  -1     2357.60     2401.89     33.79 o 
  -2   1  -1     3629.96     3911.39     74.06 o 
  -1   1  -1     2293.87     2377.10     45.47 o 
   2   1  -1     9839.27    10707.31    138.13 o 
   3   1  -1     3366.69     2999.08     28.59 o 
   4   1  -1      364.97      274.28      3.40 o 
   5   1  -1     1393.40     1197.59     10.84 o 
   6   1  -1      353.65      294.23      4.10 o 
   7   1  -1      368.03      345.13      5.20 o 
   8   1  -1      863.11      807.24     12.59 o 
   9   1  -1        2.04        3.61      1.74 o 
  10   1  -1      125.44      104.20      5.49 o 
  11   1  -1       76.97       74.02      4.95 o 
  12   1  -1        3.65        7.16      3.45 o 
  13   1  -1      133.64      132.22      7.27 o 
  14   1  -1       62.53       69.03      5.63 o 
  15   1  -1        3.38        7.19      3.12 o 
  16   1  -1       55.59       58.95      5.85 o 
 -15   2  -1       40.57       40.85      8.39 o 
 -13   2  -1       44.47       43.63      6.01 o 
 -12   2  -1       59.63       50.53      5.99 o 
 -11   2  -1        4.15        5.74      1.80 o 
 -10   2  -1      846.91      843.14     16.92 o 
  -9   2  -1     1041.03     1024.48     18.89 o 
  -8   2  -1     1171.98     1193.93     20.65 o 
  -7   2  -1       52.10       46.32      2.80 o 
  -6   2  -1      238.44      236.28      9.62 o 
  -5   2  -1       63.11       79.06      5.09 o 
  -4   2  -1      235.49      203.15      7.98 o 
  -3   2  -1      611.40      734.53     18.01 o 
  -2   2  -1      570.76      768.19     17.94 o 
  -1   2  -1     2472.23     3047.93     58.82 o 
   1   2  -1     5924.46     6389.73     83.34 o 
   2   2  -1      987.14     1069.52     13.08 o 
   3   2  -1     1333.69     1089.97     13.69 o 
   4   2  -1     4827.50     4625.69     44.24 o 
   5   2  -1      555.16      625.74      8.50 o 
   6   2  -1      935.42     1223.71     11.56 o 
   7   2  -1      699.94      626.86      7.88 o 
   8   2  -1      440.38      405.36      7.91 o 
   9   2  -1      120.03      101.01      7.63 o 
  10   2  -1       55.28       53.40      6.04 o 
  11   2  -1      642.04      641.83     22.84 o 
  12   2  -1      100.33      122.71      6.69 o 
  13   2  -1       22.01       32.82      4.12 o 
  14   2  -1       52.79       48.53      4.82 o 
  15   2  -1       50.29       56.44      5.79 o 
  16   2  -1       17.75       17.66      5.49 o 
 -15   3  -1       92.64       68.35      9.38 o 
 -14   3  -1       35.80       27.64      6.17 o 
 -13   3  -1       13.47       17.96      4.62 o 
 -12   3  -1      192.13      186.28     11.58 o 
 -11   3  -1       27.54       22.49      2.65 o 
 -10   3  -1      167.33      160.69      6.34 o 
  -9   3  -1      172.65      169.99      7.00 o 
  -8   3  -1      953.04      864.27     18.18 o 
  -7   3  -1      315.00      325.73     12.74 o 
  -6   3  -1      871.87      858.85     23.25 o 
  -5   3  -1      129.10      108.90      6.28 o 
  -4   3  -1      249.37      259.67      9.76 o 
  -3   3  -1     1974.03     2341.04     40.60 o 
  -2   3  -1      225.39      305.63      6.01 o 
  -1   3  -1     1893.22     1926.90     27.05 o 
   0   3  -1     2390.38     1995.17     20.10 o 
   1   3  -1      754.84      675.18     12.90 o 
   2   3  -1     3294.15     3128.26     30.29 o 
   3   3  -1      285.34      182.21      5.24 o 
   4   3  -1     2453.23     2693.28     31.51 o 
   5   3  -1      446.51      368.30      5.99 o 
   6   3  -1      294.85      269.69      5.21 o 
   7   3  -1      785.51      698.15     14.23 o 
   8   3  -1      232.70      195.91     10.45 o 
   9   3  -1      359.93      333.84     14.74 o 
  10   3  -1      465.60      470.71     18.79 o 
  11   3  -1      294.97      271.52     14.47 o 
  12   3  -1       45.89       23.93      5.16 o 
  13   3  -1       13.60       13.16      3.01 o 
  14   3  -1        7.21       11.29      4.08 o 
  15   3  -1       87.20       92.28      6.91 o 
 -15   4  -1       42.32       52.91      8.19 o 
 -14   4  -1       94.80      104.71     10.86 o 
 -13   4  -1       20.70       22.98      3.63 o 
 -12   4  -1       29.76       25.17      5.31 o 
 -11   4  -1       59.77       67.52      4.42 o 
 -10   4  -1       51.18       43.11      3.53 o 
  -9   4  -1       38.57       41.56      3.33 o 
  -8   4  -1       73.87       77.61      6.58 o 
  -7   4  -1      348.94      344.16     13.78 o 
  -6   4  -1      665.50      671.71     20.24 o 
  -5   4  -1      454.91      490.47     15.98 o 
  -4   4  -1      886.93     1112.21     17.42 o 
  -3   4  -1     1245.87     1468.89     18.03 o 
  -2   4  -1      857.29     1071.24     13.34 o 
  -1   4  -1      714.33     1010.84     13.32 o 
   0   4  -1     1008.11     1104.14     12.63 o 
   1   4  -1      618.16      662.34      8.34 o 
   2   4  -1      986.48     1192.60     13.27 o 
   3   4  -1      639.83      515.49      7.28 o 
   4   4  -1      699.55      673.37     10.68 o 
   5   4  -1       17.06       29.74      1.71 o 
   6   4  -1       60.22       53.37      3.34 o 
   7   4  -1     1011.95      995.20     28.21 o 
   8   4  -1     1133.91     1169.19     32.54 o 
   9   4  -1      160.72      147.16      9.95 o 
  10   4  -1       63.45       75.29      7.66 o 
  11   4  -1      195.66      191.72     12.48 o 
  12   4  -1        4.53        3.44      3.70 o 
  13   4  -1       23.73       31.69      6.26 o 
  14   4  -1        4.92        3.66      2.89 o 
  15   4  -1        1.62        5.93      4.19 o 
 -14   5  -1       45.94       44.89      7.54 o 
 -13   5  -1       64.42       71.07      5.82 o 
 -12   5  -1      268.63      301.10     22.95 o 
 -11   5  -1       35.18       38.32      3.03 o 
 -10   5  -1       92.39       81.16      4.11 o 
  -9   5  -1       38.70       51.88      4.17 o 
  -8   5  -1      335.34      323.77     13.54 o 
  -7   5  -1      937.15      946.03     26.29 o 
  -6   5  -1      814.45      790.48     32.24 o 
  -5   5  -1        4.88        2.84      0.73 o 
  -4   5  -1       67.15       78.23      2.66 o 
  -3   5  -1      321.40      266.99      7.70 o 
  -2   5  -1      289.95      297.25      7.13 o 
  -1   5  -1      771.26      855.31     12.26 o 
   0   5  -1     1156.97     1286.02     17.16 o 
   1   5  -1      865.37      703.55      9.29 o 
   2   5  -1      161.71      143.91      4.26 o 
   3   5  -1     1661.88     2031.28     25.65 o 
   4   5  -1      159.30      137.61      3.57 o 
   5   5  -1      267.97      266.88      6.36 o 
   6   5  -1       64.83       63.01      4.25 o 
   7   5  -1      279.20      273.24      9.28 o 
   8   5  -1      115.87      118.44      8.97 o 
   9   5  -1      168.23      156.82     10.68 o 
  10   5  -1       58.63       61.99      7.19 o 
  11   5  -1       61.80       56.15      7.44 o 
  12   5  -1       15.27       20.49      5.50 o 
  13   5  -1        0.70        1.31      3.72 o 
  14   5  -1      166.75      208.91     15.35 o 
 -14   6  -1       48.40       45.56      7.47 o 
 -13   6  -1       22.84       12.79      4.95 o 
 -12   6  -1       30.98       25.64      3.81 o 
 -11   6  -1       94.82       84.77      4.55 o 
 -10   6  -1       57.66       46.28      4.25 o 
  -9   6  -1      190.58      192.29     13.32 o 
  -8   6  -1      128.44      131.31      6.22 o 
  -7   6  -1      332.12      324.67     14.05 o 
  -6   6  -1      151.35      129.96      5.46 o 
  -5   6  -1      170.49      148.01      3.81 o 
  -4   6  -1      127.58      143.00      3.74 o 
  -3   6  -1     1128.87     1155.03     28.89 o 
  -2   6  -1       90.78      110.24      4.47 o 
  -1   6  -1       94.79      106.04      4.09 o 
   0   6  -1      353.22      411.34      9.66 o 
   1   6  -1      376.92      341.90      9.03 o 
   2   6  -1      439.46      438.00      8.29 o 
   3   6  -1      509.08      508.21     17.38 o 
   4   6  -1        5.76       10.14      2.05 o 
   5   6  -1      806.51      832.24     17.57 o 
   6   6  -1      201.73      188.05      7.53 o 
   7   6  -1     1008.46     1054.37     21.88 o 
   8   6  -1      293.85      298.11     10.52 o 
   9   6  -1       77.31       82.56      5.91 o 
  10   6  -1        9.81        7.50      4.58 o 
  11   6  -1      133.49      157.34      8.55 o 
  12   6  -1        5.92        8.05      3.14 o 
  13   6  -1       64.00       62.89      6.26 o 
  14   6  -1        4.42        6.83      3.25 o 
 -12   7  -1       47.71       52.40      5.03 o 
 -11   7  -1       29.22       24.27      4.74 o 
 -10   7  -1      286.72      296.99     10.66 o 
  -9   7  -1       20.87       20.79      3.02 o 
  -8   7  -1      399.03      343.32     10.59 o 
  -7   7  -1      213.26      181.60      7.05 o 
  -6   7  -1      132.51      124.75      8.04 o 
  -5   7  -1       53.98       39.65      2.82 o 
  -4   7  -1      124.05      143.10      6.32 o 
  -3   7  -1      192.43      189.69      5.96 o 
  -2   7  -1      109.97      121.50      5.72 o 
  -1   7  -1      169.81      163.58      8.68 o 
   0   7  -1       28.82       35.42      2.90 o 
   1   7  -1      177.30      173.25      4.57 o 
   2   7  -1       73.77       56.75      4.50 o 
   3   7  -1       56.30       51.60      3.76 o 
   4   7  -1      386.73      429.25     11.68 o 
   5   7  -1       14.13       13.36      3.02 o 
   6   7  -1      186.29      164.94      7.38 o 
   7   7  -1      438.65      380.09     12.46 o 
   8   7  -1      723.26      755.70     18.74 o 
   9   7  -1        8.65        8.53      2.92 o 
  10   7  -1        7.74        1.41      2.37 o 
  11   7  -1       22.88       28.02      4.41 o 
  12   7  -1      170.13      195.75     10.31 o 
  13   7  -1       45.53       51.39      6.03 o 
 -12   8  -1       66.78       68.68      8.44 o 
 -11   8  -1       44.42       27.99      5.85 o 
 -10   8  -1       94.29       99.31      9.78 o 
  -9   8  -1        9.71        7.61      3.99 o 
  -8   8  -1      111.80      123.93     10.23 o 
  -7   8  -1      156.32      147.52     10.70 o 
  -6   8  -1      190.12      169.50     11.27 o 
  -5   8  -1      249.05      236.95      7.30 o 
  -4   8  -1       14.45        9.70      1.72 o 
  -3   8  -1      383.74      340.12     12.12 o 
  -2   8  -1        6.89       13.88      1.99 o 
  -1   8  -1      328.56      315.96      8.79 o 
   0   8  -1      145.80      144.98      4.27 o 
   1   8  -1      507.76      474.74     18.84 o 
   2   8  -1      444.84      433.58     17.44 o 
   3   8  -1      798.98      688.19     19.63 o 
   4   8  -1       92.30       99.65      5.67 o 
   5   8  -1       67.14       57.05      4.58 o 
   6   8  -1      140.20      168.38      8.59 o 
   7   8  -1       16.31       15.52      3.17 o 
   8   8  -1       73.82      104.28     10.11 o 
   9   8  -1       55.03       59.18      9.64 o 
  10   8  -1      235.69      212.62     12.71 o 
  11   8  -1       44.16       41.78      5.94 o 
  12   8  -1       22.46       11.34      3.34 o 
 -11   9  -1        9.17       12.39      4.53 o 
 -10   9  -1       32.72       34.48      6.49 o 
  -9   9  -1       41.44       56.67      7.64 o 
  -8   9  -1       61.28       70.42      8.24 o 
  -7   9  -1       23.79       14.82      4.51 o 
  -6   9  -1       75.57       81.58      8.52 o 
  -5   9  -1      115.04      145.85     10.91 o 
  -4   9  -1      162.57      163.16      8.10 o 
  -3   9  -1      129.05      148.35      5.84 o 
  -2   9  -1       75.21       70.48      6.06 o 
  -1   9  -1       17.82       17.41      2.64 o 
   0   9  -1      448.71      421.54     11.28 o 
   1   9  -1     1383.39     1401.17     39.64 o 
   2   9  -1      117.76      105.91      8.18 o 
   3   9  -1       31.72       26.16      3.40 o 
   4   9  -1       49.43       59.01      8.64 o 
   5   9  -1       13.92       19.89      3.18 o 
   6   9  -1       23.30       31.95      4.97 o 
   7   9  -1      194.21      168.25      8.52 o 
   8   9  -1       10.91       13.17      3.24 o 
   9   9  -1       19.33       21.32      3.83 o 
  10   9  -1      131.26      136.21      8.65 o 
  11   9  -1       42.43       49.16      5.48 o 
  12   9  -1       19.47       18.89      5.88 o 
 -11  10  -1       19.30       21.80      5.88 o 
 -10  10  -1      104.81       94.35     10.28 o 
  -9  10  -1       44.24       53.75      7.99 o 
  -8  10  -1       30.46       32.54      6.60 o 
  -7  10  -1       19.39       14.89      4.94 o 
  -6  10  -1      113.06      101.51      9.88 o 
  -5  10  -1        2.21        7.01      4.31 o 
  -4  10  -1       62.17       54.58      7.17 o 
  -3  10  -1       68.12       65.08      7.71 o 
  -2  10  -1       39.85       44.41      7.02 o 
  -1  10  -1       48.46       42.55      4.75 o 
   0  10  -1      137.37      139.87      6.47 o 
   1  10  -1      219.81      204.77     13.37 o 
   2  10  -1      100.04      113.72     10.17 o 
   3  10  -1       79.17       91.62      6.50 o 
   4  10  -1      157.69      157.25      7.86 o 
   5  10  -1      369.71      356.70     12.47 o 
   6  10  -1       27.84       27.17      3.99 o 
   7  10  -1        6.17        6.13      4.33 o 
   8  10  -1       88.39       73.33      7.63 o 
   9  10  -1        2.18        1.34      2.98 o 
  10  10  -1       49.65       56.44     11.83 o 
  11  10  -1       23.64       28.54      6.50 o 
 -10  11  -1        6.54       14.64      5.42 o 
  -9  11  -1       70.06       75.90      9.47 o 
  -8  11  -1      114.92      128.35     12.00 o 
  -7  11  -1       26.61       21.57      5.65 o 
  -6  11  -1       34.43       24.68      6.14 o 
  -5  11  -1        2.77        4.85      4.39 o 
  -4  11  -1       21.49       13.91      4.94 o 
  -3  11  -1       29.64       30.24      6.18 o 
  -2  11  -1       71.34       87.21      9.33 o 
  -1  11  -1      155.53      148.61     12.26 o 
   0  11  -1       58.26       47.38      7.35 o 
   1  11  -1       20.08       35.56      9.23 o 
   2  11  -1       35.96       48.70      7.81 o 
   3  11  -1       23.39       16.46      5.14 o 
   4  11  -1        5.32        7.22      3.52 o 
   5  11  -1      126.98      113.67      7.89 o 
   6  11  -1       37.94       36.75      4.67 o 
   7  11  -1       50.54       61.77     11.13 o 
   8  11  -1       33.01       35.39      4.98 o 
   9  11  -1       22.73       24.22      6.27 o 
  10  11  -1        0.53        2.85      3.45 o 
  -8  12  -1       87.21       82.58     10.02 o 
  -7  12  -1       71.87       61.34      9.00 o 
  -6  12  -1       31.12       33.67      6.89 o 
  -5  12  -1      150.51      163.67     13.93 o 
  -4  12  -1       12.07       29.65      6.85 o 
  -3  12  -1        0.45       10.73      5.54 o 
  -2  12  -1       44.06       44.97      7.51 o 
  -1  12  -1        3.03        3.84      4.66 o 
   0  12  -1      188.00      165.81     13.72 o 
   1  12  -1       82.82      106.56     11.18 o 
   2  12  -1       63.89       77.70      9.51 o 
   3  12  -1       37.45       47.55      8.17 o 
   4  12  -1       51.08       61.48      9.29 o 
   5  12  -1        1.11        4.51      3.28 o 
   6  12  -1       55.18       67.05      6.53 o 
   7  12  -1        3.73        1.08      2.59 o 
   8  12  -1       82.86       69.17      8.91 o 
   9  12  -1       47.55       35.94      6.52 o 
  -4  13  -1      100.61       85.56     10.74 o 
  -3  13  -1       86.72      109.59     11.79 o 
  -2  13  -1      184.09      174.44     14.70 o 
  -1  13  -1        5.12        8.55      5.41 o 
   0  13  -1       11.38       12.69      5.63 o 
   1  13  -1       58.66       52.98      8.77 o 
   2  13  -1       13.76        3.53      5.30 o 
   3  13  -1       36.07       53.40      8.96 o 
   4  13  -1      151.70      171.41     15.15 o 
 -10   0   0      124.21      149.20      8.77 o 
  -8   0   0      123.79      113.44      6.16 o 
  -6   0   0      780.92      901.42     15.32 o 
  -4   0   0     1178.43     1438.63     21.01 o 
  -2   0   0     8502.12     8764.62    113.03 o 
   4   0   0     1171.94     1339.87    100.72 o 
   6   0   0      818.48      963.37     23.20 o 
   8   0   0      106.66      102.99      6.95 o 
  10   0   0      131.53      158.42      9.89 o 
  12   0   0      136.30      149.43     10.64 o 
  14   0   0      191.27      209.64     13.91 o 
  16   0   0       76.34       87.34     10.08 o 
 -15   1   0       17.80       17.53      5.28 o 
 -12   1   0       25.54       26.11      2.80 o 
 -11   1   0       28.21       38.06      3.40 o 
 -10   1   0      252.87      233.76      7.41 o 
  -9   1   0      472.84      478.90     11.03 o 
  -8   1   0      176.89      189.42      6.01 o 
  -7   1   0     1414.91     1414.56     22.65 o 
  -6   1   0      396.93      484.46     18.79 o 
  -5   1   0     2223.24     2484.88     35.19 o 
  -4   1   0     3131.46     2811.82     55.12 o 
  -3   1   0     5869.74     6334.66    117.61 o 
  -2   1   0     1941.25     2032.19     27.29 o 
   2   1   0     1895.82     1980.46     31.25 o 
   3   1   0     5883.39     6351.32     47.97 o 
   4   1   0     3134.71     2854.50     22.78 o 
   5   1   0     2181.89     2479.38     20.44 o 
   6   1   0      381.99      458.59      6.41 o 
   7   1   0     1446.19     1488.37     15.12 o 
   8   1   0      182.75      189.66      6.26 o 
   9   1   0      468.88      509.46     18.27 o 
  10   1   0      256.85      241.98      8.78 o 
  11   1   0       27.19       32.76      3.74 o 
  12   1   0       24.50       27.18      3.50 o 
  13   1   0       25.20       22.71      3.60 o 
  14   1   0       75.81       75.69      6.05 o 
  15   1   0       17.45       16.06      3.71 o 
  16   1   0        2.09        4.47      3.07 o 
 -15   2   0       16.55       12.22      5.47 o 
 -14   2   0       17.74        7.05      3.92 o 
 -13   2   0       39.19       44.20      4.61 o 
 -12   2   0       86.01       89.40      8.62 o 
 -11   2   0      616.92      629.41     14.32 o 
 -10   2   0        0.02        3.29      1.51 o 
  -9   2   0       54.71       81.00      4.18 o 
  -8   2   0        2.95        2.72      1.78 o 
  -7   2   0      195.53      204.23      6.08 o 
  -6   2   0      785.00      731.52     19.35 o 
  -5   2   0      443.14      462.20     13.38 o 
  -4   2   0       24.12        7.26      1.63 o 
  -3   2   0     2710.97     2533.23     28.22 o 
  -2   2   0      214.69      280.04      5.44 o 
  -1   2   0      319.82      482.67      6.20 o 
   0   2   0     4580.11     4512.44     59.31 o 
   1   2   0      305.69      474.52     11.66 o 
   2   2   0      204.82      275.18      5.46 o 
   3   2   0     2679.59     2579.30     29.34 o 
   4   2   0       20.46        5.37      0.67 o 
   5   2   0      462.57      509.51      5.74 o 
   6   2   0      771.29      725.52      7.78 o 
   7   2   0      195.58      203.91      4.28 o 
   8   2   0        3.24        1.46      1.15 o 
   9   2   0       53.42       82.54      7.20 o 
  10   2   0        0.05        3.33      3.05 o 
  11   2   0      614.34      647.26     23.68 o 
  12   2   0       85.84       89.39      6.04 o 
  13   2   0       40.14       38.41      6.18 o 
  14   2   0       18.26       24.73      4.02 o 
  15   2   0       16.46       14.05      4.79 o 
  16   2   0       25.72       25.22      5.96 o 
 -15   3   0      202.57      182.72     15.12 o 
 -14   3   0       91.04       85.21     10.20 o 
 -13   3   0       69.93       65.76      6.99 o 
 -12   3   0        9.62        9.61      1.93 o 
 -11   3   0      385.80      350.76     17.97 o 
 -10   3   0       95.69      104.86      5.14 o 
  -9   3   0      477.23      447.54     11.07 o 
  -8   3   0      409.86      394.12      9.85 o 
  -7   3   0      922.70      901.85     23.94 o 
  -6   3   0     1629.77     1523.30     34.92 o 
  -5   3   0      366.31      410.26     13.02 o 
  -4   3   0      452.80      417.69      6.56 o 
  -3   3   0      382.42      537.12      7.87 o 
  -2   3   0      427.90      418.48      6.16 o 
  -1   3   0      106.36       56.87      1.83 o 
   0   3   0       23.12       11.76      1.68 o 
   1   3   0      115.34       66.11      2.11 o 
   2   3   0      430.83      418.00      5.70 o 
   3   3   0      359.89      493.69      7.78 o 
   4   3   0      428.18      409.90      7.14 o 
   5   3   0      356.75      396.31      5.67 o 
   6   3   0     1642.72     1560.71     17.84 o 
   7   3   0      903.10      860.80     24.75 o 
   8   3   0      403.91      407.17     16.14 o 
   9   3   0      480.79      481.45     18.71 o 
  10   3   0       92.37      106.97      8.75 o 
  11   3   0      391.55      379.22     17.84 o 
  12   3   0        9.94        4.30      3.40 o 
  13   3   0       66.55       74.08      5.98 o 
  14   3   0       92.94       97.09      7.04 o 
  15   3   0      207.22      200.88     10.20 o 
 -15   4   0      120.93      138.72     12.95 o 
 -14   4   0      193.12      223.46     15.74 o 
 -13   4   0       24.15       25.34      3.67 o 
 -12   4   0        2.53        2.79      1.59 o 
 -11   4   0       10.92       13.57      2.04 o 
 -10   4   0       15.06       14.81      1.92 o 
  -9   4   0       77.63       72.62      3.61 o 
  -8   4   0       59.74       59.65      3.99 o 
  -7   4   0      564.87      546.38     20.17 o 
  -6   4   0       25.23       19.09      2.17 o 
  -5   4   0       46.05       57.28      2.25 o 
  -4   4   0      722.87      650.86      9.81 o 
  -3   4   0     2802.91     2668.21     37.31 o 
  -2   4   0     3836.86     3803.25     52.15 o 
   2   4   0     3793.38     3820.53     43.39 o 
   3   4   0     2789.30     2666.22     27.22 o 
   4   4   0      719.15      664.94      9.10 o 
   5   4   0       47.37       58.08      7.29 o 
   6   4   0       27.15       23.81      2.75 o 
   7   4   0      553.20      548.00     19.15 o 
   8   4   0       59.03       64.08      6.55 o 
   9   4   0       79.47       79.61      7.52 o 
  10   4   0       16.30       13.12      4.07 o 
  11   4   0       10.47       16.80      4.72 o 
  12   4   0        1.96        5.67      3.78 o 
  13   4   0       25.29       32.65      6.58 o 
  14   4   0      190.72      250.83     11.19 o 
  15   4   0      121.40      136.72     12.63 o 
 -15   5   0       20.27       18.12      5.71 o 
 -14   5   0       41.61       37.30      6.94 o 
 -13   5   0       47.95       40.38      6.87 o 
 -12   5   0       72.92       68.00     12.28 o 
 -11   5   0      121.88      103.07      6.41 o 
 -10   5   0       61.39       65.27      4.04 o 
  -9   5   0      210.53      227.75      8.36 o 
  -8   5   0      191.01      178.05      6.99 o 
  -7   5   0       33.81       33.74      3.68 o 
  -6   5   0      468.27      459.92      8.14 o 
  -5   5   0      546.73      596.04      8.17 o 
  -4   5   0       72.52       76.39      2.99 o 
  -3   5   0      353.84      358.48      8.19 o 
  -2   5   0      788.90      743.92     13.51 o 
  -1   5   0       86.41       91.20      2.98 o 
   0   5   0     4269.16     3915.57     44.79 o 
   1   5   0       87.68      100.74      2.83 o 
   2   5   0      802.14      745.60     11.57 o 
   3   5   0      349.63      360.73      7.27 o 
   4   5   0       72.19       78.66      3.04 o 
   5   5   0      538.73      582.56     10.24 o 
   6   5   0      476.02      464.28     11.03 o 
   7   5   0       33.13       39.38      5.17 o 
   8   5   0      197.93      180.06     11.29 o 
   9   5   0      214.27      230.17     13.31 o 
  10   5   0       64.22       62.76      7.34 o 
  11   5   0      122.26      111.98     10.20 o 
  12   5   0       75.03       86.33      9.56 o 
  13   5   0       47.28       37.07      6.88 o 
  14   5   0       42.41       37.94      7.18 o 
 -14   6   0       54.14       49.17      7.49 o 
 -13   6   0        6.46        2.81      3.89 o 
 -12   6   0       28.33       24.28      3.47 o 
 -11   6   0        9.28       10.30      1.97 o 
 -10   6   0       34.37       41.93      4.04 o 
  -9   6   0       54.63       44.39      3.91 o 
  -8   6   0      564.37      569.06     13.94 o 
  -7   6   0       95.66       86.06      4.79 o 
  -6   6   0      133.50      133.61      3.95 o 
  -5   6   0       48.59       44.90      3.14 o 
  -4   6   0      779.83      776.16     23.95 o 
  -3   6   0      476.23      541.55     11.39 o 
  -2   6   0      314.96      380.16      8.97 o 
  -1   6   0      610.18      700.87     13.17 o 
   0   6   0      130.01      210.19      8.86 o 
   1   6   0      627.01      706.93     13.95 o 
   2   6   0      297.55      378.96      7.62 o 
   3   6   0      471.79      530.09     12.18 o 
   4   6   0      788.82      830.27     16.97 o 
   5   6   0       48.44       44.56      3.58 o 
   6   6   0      141.96      134.41      4.68 o 
   7   6   0       92.92       85.82      5.40 o 
   8   6   0      570.26      587.55     15.61 o 
   9   6   0       54.75       50.54      4.70 o 
  10   6   0       38.30       50.25      7.00 o 
  11   6   0        9.13        6.12      4.46 o 
  12   6   0       29.04       15.23      5.45 o 
  13   6   0        7.20        2.74      3.60 o 
  14   6   0       53.69       49.56      8.43 o 
 -13   7   0        0.45        4.59      4.02 o 
 -12   7   0        9.84       17.38      3.21 o 
 -11   7   0      363.03      367.05     26.35 o 
 -10   7   0       31.21       34.05      4.65 o 
  -9   7   0       40.10       29.23      3.83 o 
  -8   7   0      158.87      147.04      6.66 o 
  -7   7   0       20.82       19.50      4.24 o 
  -6   7   0       73.49       73.26      2.96 o 
  -5   7   0      178.40      158.06      5.89 o 
  -4   7   0       26.41       23.46      3.18 o 
  -3   7   0      795.99      783.20     15.45 o 
  -2   7   0       23.50       24.30      2.33 o 
  -1   7   0      654.54      620.38     13.21 o 
   0   7   0      148.80      131.14      8.63 o 
   1   7   0      647.84      641.75     20.57 o 
   2   7   0       25.12       26.77      2.78 o 
   3   7   0      822.09      798.87     17.10 o 
   4   7   0       26.52       17.11      2.65 o 
   5   7   0      176.24      154.43      6.80 o 
   6   7   0       70.36       72.47      9.77 o 
   7   7   0       20.08       21.80      3.22 o 
   8   7   0      161.55      145.97      7.61 o 
   9   7   0       42.02       30.10      3.98 o 
  10   7   0       29.98       44.11      4.92 o 
  11   7   0      364.47      414.59     14.75 o 
  12   7   0        9.62       11.72      3.62 o 
  13   7   0        0.19        1.98      3.36 o 
 -11   8   0       15.25        4.62      3.88 o 
 -10   8   0      201.49      190.03     12.69 o 
  -9   8   0      122.44      111.56      9.72 o 
  -8   8   0      143.23      150.85     10.78 o 
  -7   8   0      199.08      211.06     12.55 o 
  -6   8   0       24.44       22.12      1.95 o 
  -5   8   0      150.94      150.35      6.01 o 
  -4   8   0      482.75      462.51     11.34 o 
  -3   8   0      132.01      147.85      5.83 o 
  -2   8   0      216.84      222.50      7.36 o 
  -1   8   0      419.59      438.16     11.14 o 
   0   8   0       12.20       11.23      3.63 o 
   1   8   0      406.60      423.48     16.74 o 
   2   8   0      226.18      231.58      8.12 o 
   3   8   0      128.68      154.00     10.36 o 
   4   8   0      472.85      444.36     12.42 o 
   5   8   0      152.60      157.86     11.20 o 
   6   8   0       24.40       25.30      3.33 o 
   7   8   0      188.34      198.31      8.79 o 
   8   8   0      147.09      141.53      7.80 o 
   9   8   0      125.91      129.60      8.03 o 
  10   8   0      202.76      203.43     10.12 o 
  11   8   0       15.43       14.12      4.17 o 
  12   8   0        5.52       -0.06      3.04 o 
 -11   9   0       46.60       46.49      6.92 o 
 -10   9   0       45.02       44.30      7.09 o 
  -9   9   0       16.35       14.09      4.70 o 
  -8   9   0      126.29      113.11     10.04 o 
  -7   9   0       57.12       41.59      6.36 o 
  -6   9   0       71.45       86.12      4.73 o 
  -5   9   0        7.82        8.76      1.97 o 
  -4   9   0        2.83        1.67      2.49 o 
  -3   9   0      131.31      136.22      5.90 o 
  -2   9   0       43.69       41.34      3.40 o 
  -1   9   0      164.57      162.55      6.68 o 
   0   9   0      463.58      466.93     12.42 o 
   1   9   0      156.63      153.99      7.46 o 
   2   9   0       44.73       32.67      5.30 o 
   3   9   0      130.20      127.87      9.38 o 
   4   9   0        3.10        2.34      1.99 o 
   5   9   0        6.87        8.71      4.51 o 
   6   9   0       78.07       91.09      7.57 o 
   7   9   0       52.92       42.99      7.17 o 
   8   9   0      122.39      123.51      7.56 o 
   9   9   0       15.56       14.83      6.34 o 
  10   9   0       45.61       45.16      6.22 o 
  11   9   0       46.56       47.36      9.31 o 
  12   9   0       13.03        8.69      4.84 o 
 -10  10   0       29.38       15.37      5.42 o 
  -9  10   0        2.73        5.94      3.73 o 
  -8  10   0      131.55      140.15     11.70 o 
  -7  10   0        3.45        7.93      4.07 o 
  -6  10   0       92.19       98.56      9.74 o 
  -5  10   0      141.69      131.93     11.03 o 
  -4  10   0        9.81       13.26      4.88 o 
  -3  10   0      161.09      134.23      6.15 o 
  -2  10   0       56.06       49.52      5.59 o 
  -1  10   0       88.57       90.79      6.94 o 
   0  10   0      255.37      228.40      8.63 o 
   1  10   0       85.00       92.51      8.97 o 
   2  10   0       54.46       49.46      4.89 o 
   3  10   0      158.28      130.91     10.49 o 
   4  10   0        9.75       13.46      2.85 o 
   5  10   0      138.06      117.79     13.78 o 
   6  10   0       87.82       96.61      6.65 o 
   7  10   0        2.91        2.87      3.86 o 
   8  10   0      131.59      132.35      8.08 o 
   9  10   0        3.31       -0.32      2.83 o 
  10  10   0       29.60       37.76      5.22 o 
  11  10   0       41.45       39.48      7.55 o 
 -10  11   0       46.73       36.62      6.81 o 
  -9  11   0        2.85        4.45      4.32 o 
  -8  11   0       18.49       20.40      5.66 o 
  -7  11   0       42.32       44.17      7.40 o 
  -6  11   0       64.96       58.31      8.26 o 
  -5  11   0      101.97      110.05     10.70 o 
  -4  11   0      161.36      168.24     12.86 o 
  -3  11   0       21.91       28.44      6.07 o 
  -2  11   0       80.01       83.22      9.40 o 
  -1  11   0      109.06       93.79      5.67 o 
   0  11   0      177.88      177.50      9.59 o 
   1  11   0      109.78       88.10      5.82 o 
   2  11   0       82.15       85.26      9.50 o 
   3  11   0       22.84       27.23      4.83 o 
   4  11   0      165.26      162.56     12.62 o 
   5  11   0      102.88       95.15      6.64 o 
   6  11   0       63.16       74.98      6.25 o 
   7  11   0       42.51       40.03      4.86 o 
   8  11   0       19.24       13.90      3.38 o 
   9  11   0        2.40        4.16      4.08 o 
  10  11   0       46.62       38.27      7.39 o 
  -8  12   0        8.93       11.44      5.06 o 
  -7  12   0       27.54        7.19      4.36 o 
  -6  12   0       66.58       84.29     10.29 o 
  -5  12   0      198.68      224.61     15.82 o 
  -4  12   0        1.60        5.38      4.43 o 
  -3  12   0       29.78       30.47      6.35 o 
  -2  12   0       76.20       89.95      9.90 o 
  -1  12   0       92.01       94.73     10.52 o 
   0  12   0       27.84       23.96      6.11 o 
   1  12   0       92.08       92.36     10.25 o 
   2  12   0       74.77       83.04     10.20 o 
   3  12   0       26.63       37.65      7.33 o 
   4  12   0        1.42        1.38      3.14 o 
   5  12   0      200.05      212.50     11.17 o 
   6  12   0       66.55       76.30      9.78 o 
   7  12   0       27.98       33.24      6.35 o 
   8  12   0        8.75       10.51      5.05 o 
  -5  13   0       37.05       56.25      8.88 o 
  -4  13   0        5.96        7.42      5.51 o 
  -3  13   0       38.17       37.28      7.49 o 
  -2  13   0        3.25        5.49      3.94 o 
  -1  13   0      103.07      130.01     12.73 o 
   0  13   0       29.90       30.31      7.30 o 
   1  13   0      103.92      100.84     11.54 o 
   2  13   0        3.34        3.00      4.65 o 
   3  13   0       39.46       40.49      8.13 o 
 -15   0   1       82.51       75.78      9.78 o 
  -9   0   1      450.36      440.31     10.37 o 
  -7   0   1      824.24      899.75     27.32 o 
  -5   0   1     2283.99     2131.73     30.50 o 
  -3   0   1     1773.99     2007.20     27.42 o 
   3   0   1     2486.70     2627.83     51.50 o 
   5   0   1     1509.45     1646.83     35.73 o 
   9   0   1       19.55       16.42      3.78 o 
  11   0   1      210.09      201.55     12.26 o 
  13   0   1      126.45      144.36     11.33 o 
  15   0   1       37.20       27.57      6.16 o 
 -15   1   1        3.43        4.40      4.37 o 
 -14   1   1       61.63       52.62      8.26 o 
 -13   1   1      129.62      112.21     10.66 o 
 -12   1   1        3.60        7.74      2.54 o 
 -11   1   1       77.17       68.54      4.14 o 
 -10   1   1      127.90      106.83      4.91 o 
  -9   1   1        1.74        1.48      1.40 o 
  -8   1   1      881.48      806.80     15.10 o 
  -7   1   1      362.33      333.49      6.76 o 
  -6   1   1      361.03      294.64      6.74 o 
  -5   1   1     1374.86     1135.58     14.60 o 
  -4   1   1      374.70      272.11      4.73 o 
  -3   1   1     3421.05     2952.60     28.23 o 
  -2   1   1     9933.97    10681.20    238.92 o 
   1   1   1     2355.30     2373.50     45.27 o 
   2   1   1     3613.44     3844.64     72.99 o 
   3   1   1     2328.51     2462.16     27.88 o 
   4   1   1     4953.35     5189.61     49.19 o 
   5   1   1      167.72      123.96      3.97 o 
   6   1   1       60.49       82.89      2.80 o 
   7   1   1      270.68      250.09      8.04 o 
   8   1   1      130.56      128.13      8.21 o 
   9   1   1      116.83      105.64      8.02 o 
  10   1   1       25.95       20.83      4.31 o 
  11   1   1       99.47       96.54      5.94 o 
  12   1   1      159.66      147.67      7.78 o 
  13   1   1       36.12       33.15      4.28 o 
  14   1   1       61.66       55.78      5.58 o 
  15   1   1        3.82        3.66      2.81 o 
 -15   2   1       51.16       49.57      6.19 o 
 -14   2   1       52.22       43.58      7.40 o 
 -13   2   1       21.38       21.04      4.17 o 
 -12   2   1      102.08      110.14      4.84 o 
 -11   2   1      640.15      636.22     12.35 o 
 -10   2   1       58.12       56.40      3.66 o 
  -9   2   1      119.21      119.74      5.03 o 
  -8   2   1      450.22      417.17     10.72 o 
  -7   2   1      698.42      613.13     12.17 o 
  -6   2   1      952.47     1239.60     27.97 o 
  -5   2   1      561.54      631.87     11.74 o 
  -4   2   1     4764.28     4523.00     43.27 o 
  -3   2   1     1311.53     1038.35     11.16 o 
  -2   2   1      984.35     1071.93     12.94 o 
  -1   2   1     5938.76     6580.58     85.94 o 
   1   2   1     2473.39     3010.56     57.81 o 
   2   2   1      598.40      793.01     16.90 o 
   3   2   1      607.00      722.31      9.93 o 
   4   2   1      247.04      220.43      3.36 o 
   5   2   1       66.36       84.49      1.89 o 
   6   2   1      240.93      230.18      3.96 o 
   7   2   1       54.97       44.60      2.14 o 
   8   2   1     1171.15     1178.55     38.70 o 
   9   2   1     1040.60     1020.58     40.77 o 
  10   2   1      847.93      864.56     27.87 o 
  11   2   1        5.19       10.52      4.06 o 
  12   2   1       58.04       53.43      7.20 o 
  13   2   1       43.45       54.55      5.26 o 
  14   2   1       25.20       26.97      4.26 o 
  15   2   1       42.24       44.15      5.37 o 
 -15   3   1       87.10       91.05      7.63 o 
 -14   3   1        8.67       12.30      4.93 o 
 -13   3   1       12.09        8.08      4.17 o 
 -12   3   1       47.45       43.02      3.15 o 
 -11   3   1      286.92      285.68      7.76 o 
 -10   3   1      475.83      439.13     13.44 o 
  -9   3   1      370.40      331.61      9.59 o 
  -8   3   1      223.53      181.30      5.28 o 
  -7   3   1      771.18      644.81     13.40 o 
  -6   3   1      289.28      257.72      7.08 o 
  -5   3   1      465.89      368.80      5.70 o 
  -4   3   1     2431.89     2585.60     25.89 o 
  -3   3   1      269.15      172.59      4.10 o 
  -2   3   1     3254.54     3020.50     42.93 o 
  -1   3   1      769.81      694.12      9.37 o 
   0   3   1     2360.18     1922.48     22.14 o 
   1   3   1     1892.87     1912.90     27.32 o 
   2   3   1      208.66      266.86      5.47 o 
   3   3   1     1995.29     2388.03     27.84 o 
   4   3   1      263.87      259.97      4.69 o 
   5   3   1      123.94       97.96      4.18 o 
   6   3   1      872.51      872.15     14.97 o 
   7   3   1      311.67      332.72      8.90 o 
   8   3   1      971.60      926.45     27.51 o 
   9   3   1      181.14      173.93     10.86 o 
  10   3   1      159.02      172.11     11.31 o 
  11   3   1       25.07       21.22      5.33 o 
  12   3   1      193.88      190.14     13.15 o 
  13   3   1       14.27       19.20      5.25 o 
  14   3   1       34.13       34.55      4.67 o 
  15   3   1       91.74       97.20      8.93 o 
 -15   4   1        1.74        1.81      3.57 o 
 -14   4   1        5.74        4.17      4.04 o 
 -13   4   1       22.81       23.43      5.30 o 
 -12   4   1        5.08        6.87      1.68 o 
 -11   4   1      193.14      188.81      9.02 o 
 -10   4   1       61.29       74.14      3.80 o 
  -9   4   1      160.31      153.29      5.20 o 
  -8   4   1     1145.00     1125.04     30.63 o 
  -7   4   1     1006.14     1007.76     18.81 o 
  -6   4   1       64.24       58.53      2.50 o 
  -5   4   1       18.77       33.62      1.60 o 
  -4   4   1      686.05      631.33      9.69 o 
  -3   4   1      637.08      499.41      9.91 o 
  -2   4   1      980.38     1194.00     15.62 o 
  -1   4   1      626.52      682.89      9.82 o 
   0   4   1      971.05     1053.68     26.18 o 
   1   4   1      711.08     1010.08     11.76 o 
   2   4   1      869.35     1101.35     18.14 o 
   3   4   1     1254.19     1500.41     16.49 o 
   4   4   1      897.00     1151.66     19.73 o 
   5   4   1      443.87      441.24     13.51 o 
   6   4   1      657.55      649.33     19.23 o 
   7   4   1      364.26      390.03     15.85 o 
   8   4   1       80.51       88.98      7.61 o 
   9   4   1       37.37       28.01      5.27 o 
  10   4   1       52.45       47.90      6.60 o 
  11   4   1       57.33       56.74      7.29 o 
  12   4   1       28.85       21.82      5.65 o 
  13   4   1       22.44       37.09      6.83 o 
  14   4   1       94.54      125.62     12.03 o 
  15   4   1       42.36       50.82      7.93 o 
 -15   5   1       74.65       65.33      9.26 o 
 -14   5   1      164.67      157.98     13.18 o 
 -13   5   1        0.95        0.74      3.54 o 
 -12   5   1       16.83       24.44      2.72 o 
 -11   5   1       62.35       59.36      3.72 o 
 -10   5   1       58.96       56.15      3.46 o 
  -9   5   1      168.59      153.62      6.67 o 
  -8   5   1      116.05      102.49      5.91 o 
  -7   5   1      286.58      272.93      8.27 o 
  -6   5   1       59.45       51.79      2.15 o 
  -5   5   1      266.27      257.28      5.76 o 
  -4   5   1      164.84      149.21      5.09 o 
  -3   5   1     1654.94     1991.27     30.29 o 
  -2   5   1      164.93      160.28      4.24 o 
  -1   5   1      855.92      698.44     34.72 o 
   0   5   1     1137.87     1281.25     20.96 o 
   1   5   1      757.33      844.11     12.27 o 
   2   5   1      304.60      326.18      8.03 o 
   3   5   1      322.96      280.52      7.71 o 
   4   5   1       70.69       80.06      4.00 o 
   5   5   1        8.47        5.73      5.00 o 
   6   5   1      810.46      773.79     15.39 o 
   7   5   1      920.82      960.93     29.01 o 
   8   5   1      338.39      315.61     15.33 o 
   9   5   1       38.28       55.38      6.92 o 
  10   5   1       91.23       87.93      8.69 o 
  11   5   1       33.36       29.78      5.93 o 
  12   5   1      268.32      295.97     17.39 o 
  13   5   1       64.82       94.07     10.60 o 
  14   5   1       45.49       72.36      9.91 o 
 -15   6   1        3.60        9.77      4.69 o 
 -14   6   1        4.71        7.55      4.28 o 
 -13   6   1       62.62       46.01      7.01 o 
 -12   6   1        6.01        6.61      2.88 o 
 -11   6   1      135.48      144.36      5.88 o 
 -10   6   1        9.07        3.63      2.04 o 
  -9   6   1       77.32       76.07      4.97 o 
  -8   6   1      300.05      285.35      9.19 o 
  -7   6   1     1002.37     1005.09     18.79 o 
  -6   6   1      204.89      182.11      4.87 o 
  -5   6   1      809.54      793.30     15.59 o 
  -4   6   1        6.46       10.20      1.78 o 
  -3   6   1      524.60      541.79     11.66 o 
  -2   6   1      433.85      428.80      9.99 o 
  -1   6   1      380.98      330.13     11.19 o 
   0   6   1      342.10      380.53     13.48 o 
   1   6   1      106.44      110.10      4.50 o 
   2   6   1       89.70      105.52      4.58 o 
   3   6   1     1104.20     1109.43     20.17 o 
   4   6   1      130.39      151.82      6.08 o 
   5   6   1      170.38      145.54      6.29 o 
   6   6   1      148.33      135.47      9.31 o 
   7   6   1      333.82      341.68     10.93 o 
   8   6   1      132.49      158.49     11.02 o 
   9   6   1      187.37      187.78     12.64 o 
  10   6   1       56.45       58.11      7.51 o 
  11   6   1       94.20       98.29     10.38 o 
  12   6   1       29.02       34.84      7.18 o 
  13   6   1       22.51       20.51      5.95 o 
 -14   7   1       26.21       19.18      5.97 o 
 -13   7   1       45.44       39.21      6.49 o 
 -12   7   1      173.01      183.08      8.68 o 
 -11   7   1       22.25       23.37      3.39 o 
 -10   7   1        6.63        2.93      2.13 o 
  -9   7   1        7.63        2.29      3.64 o 
  -8   7   1      719.80      746.26     24.64 o 
  -7   7   1      440.61      396.20      8.16 o 
  -6   7   1      195.49      173.86      5.63 o 
  -5   7   1       14.85       15.86      2.17 o 
  -4   7   1      390.58      394.50     10.08 o 
  -3   7   1       58.71       58.70      3.61 o 
  -2   7   1       73.58       62.35      3.67 o 
  -1   7   1      173.82      170.17      6.25 o 
   0   7   1       32.30       39.45      4.56 o 
   1   7   1      165.87      141.86      8.52 o 
   2   7   1       94.63      105.32      4.92 o 
   3   7   1      195.38      183.69      7.61 o 
   4   7   1      125.81      136.91      6.10 o 
   5   7   1       54.33       39.97      3.67 o 
   6   7   1      134.07      124.96      6.40 o 
   7   7   1      219.02      202.12      9.88 o 
   8   7   1      388.15      335.73     11.67 o 
   9   7   1       20.01       18.86      3.59 o 
  10   7   1      286.41      279.69     11.57 o 
  11   7   1       29.39       31.45      5.83 o 
  12   7   1       46.48       42.74      6.77 o 
  13   7   1       36.03       39.07      7.43 o 
 -13   8   1       35.20       25.84      6.12 o 
 -11   8   1       43.88       43.14      6.21 o 
 -10   8   1      244.85      215.75     13.09 o 
  -9   8   1       57.09       55.00      6.83 o 
  -8   8   1       67.12       87.95      8.02 o 
  -7   8   1       15.37       15.21      1.73 o 
  -6   8   1      142.95      176.56     12.56 o 
  -5   8   1       62.04       54.74      3.80 o 
  -4   8   1       91.09       97.24     12.66 o 
  -3   8   1      813.08      702.85     15.27 o 
  -2   8   1      428.09      434.61     10.89 o 
  -1   8   1      496.61      468.97     11.89 o 
   0   8   1      148.98      148.68      9.17 o 
   1   8   1      321.01      289.67     13.41 o 
   2   8   1        7.25       13.60      2.38 o 
   3   8   1      396.30      333.49     10.07 o 
   4   8   1       12.98       11.26      2.28 o 
   5   8   1      244.45      240.63      9.02 o 
   6   8   1      194.96      175.04      7.87 o 
   7   8   1      162.99      151.43      7.73 o 
   8   8   1      113.31      127.22      7.45 o 
   9   8   1        8.59       16.04      3.54 o 
  10   8   1       93.36       94.44      8.44 o 
  11   8   1       42.62       52.18      8.42 o 
  12   8   1       69.48       79.52      8.26 o 
 -11   9   1       41.61       50.20      7.24 o 
 -10   9   1      131.06      148.24     11.45 o 
  -9   9   1       16.69       18.22      4.88 o 
  -8   9   1       12.08       11.65      4.15 o 
  -7   9   1      197.41      175.98      7.23 o 
  -6   9   1       22.06       28.70      6.75 o 
  -5   9   1       14.26       19.22      2.70 o 
  -4   9   1       47.15       45.73      2.54 o 
  -3   9   1       34.13       29.65      3.06 o 
  -2   9   1      115.37      104.27      5.41 o 
  -1   9   1     1384.86     1347.08     25.34 o 
   0   9   1      449.10      440.84     12.20 o 
   1   9   1       15.61       12.94      3.86 o 
   2   9   1       76.94       63.90      7.02 o 
   3   9   1      126.45      134.58      6.51 o 
   4   9   1      166.08      168.94      7.59 o 
   5   9   1      113.40      122.18      6.68 o 
   6   9   1       78.39       84.31      5.84 o 
   7   9   1       25.37       17.27      3.31 o 
   8   9   1       62.36       61.83     10.26 o 
   9   9   1       40.70       44.01      4.92 o 
  10   9   1       33.58       44.87      5.41 o 
  11   9   1        8.51       11.90      3.70 o 
  12   9   1       41.98       43.89      7.71 o 
 -10  10   1       49.39       59.32      7.93 o 
  -9  10   1        2.51       -2.10      3.59 o 
  -8  10   1       87.18       66.26      8.25 o 
  -7  10   1        5.81        8.16      4.01 o 
  -6  10   1       31.28       43.54      6.70 o 
  -5  10   1      363.34      362.49     11.00 o 
  -4  10   1      156.85      151.92      6.81 o 
  -3  10   1       82.91       89.82      8.24 o 
  -2  10   1       96.62      107.03      6.43 o 
  -1  10   1      216.60      192.61     14.51 o 
   0  10   1      133.05      140.29     12.02 o 
   1  10   1       52.48       53.36      7.26 o 
   2  10   1       44.36       49.09      6.67 o 
   3  10   1       69.39       56.11      7.11 o 
   4  10   1       63.12       59.96      4.87 o 
   5  10   1        2.21        2.54      1.99 o 
   6  10   1      114.42      108.25      6.96 o 
   7  10   1       21.21       18.90      6.50 o 
   8  10   1       32.05       30.58      4.41 o 
   9  10   1       44.85       44.70      5.30 o 
  10  10   1      102.25      105.94      7.92 o 
  11  10   1       17.96       26.25      6.00 o 
  -9  11   1       22.77       17.15      4.86 o 
  -8  11   1       32.85       26.63      6.24 o 
  -7  11   1       51.57       60.78      8.21 o 
  -6  11   1       39.32       38.71      6.82 o 
  -5  11   1      127.27      116.67     10.74 o 
  -4  11   1        5.47       10.50      4.52 o 
  -3  11   1       25.54       20.58      5.65 o 
  -2  11   1       35.55       40.88      6.56 o 
  -1  11   1       20.23       30.91      5.39 o 
   0  11   1       57.89       55.87      4.72 o 
   1  11   1      158.94      154.28      7.80 o 
   2  11   1       71.26       92.23      6.84 o 
   3  11   1       28.40       25.33      5.65 o 
   4  11   1       21.45       24.30      5.70 o 
   5  11   1        2.82       12.23      2.93 o 
   6  11   1       33.79       38.67      9.98 o 
   7  11   1       26.36       22.99      3.93 o 
   8  11   1      114.02      119.31      8.07 o 
   9  11   1       69.40       68.02      8.62 o 
  10  11   1        6.84       -1.80      3.90 o 
  -8  12   1       83.65       88.51     10.40 o 
  -7  12   1        3.50        9.84      4.84 o 
  -6  12   1       58.85       36.68      6.91 o 
  -5  12   1        1.02        4.18      4.63 o 
  -4  12   1       47.91       52.58      7.82 o 
  -3  12   1       35.48       39.80      7.43 o 
  -2  12   1       64.85       72.19      9.32 o 
  -1  12   1       80.96       98.40     10.60 o 
   0  12   1      189.84      191.99     14.62 o 
   1  12   1        3.25        3.89      2.61 o 
   2  12   1       43.15       29.47      6.95 o 
   3  12   1        0.33       -2.59      2.86 o 
   4  12   1       11.10       16.52      5.40 o 
   5  12   1      156.82      168.55     13.96 o 
   6  12   1       30.61       43.17      7.38 o 
  -5  13   1       15.96       21.09      6.44 o 
  -4  13   1      154.44      162.06     14.19 o 
  -3  13   1       36.74       41.79      7.53 o 
  -2  13   1       13.28       17.70      6.40 o 
  -1  13   1       58.38       48.16      8.52 o 
   0  13   1       11.17        4.97      4.63 o 
   1  13   1        4.89       15.21      5.70 o 
   2  13   1      183.61      198.81     15.67 o 
   3  13   1       86.94      108.42     12.17 o 
   4  13   1       96.71      115.47     11.62 o 
 -14   0   2        3.34        0.45      3.73 o 
 -12   0   2      188.28      203.15     13.51 o 
 -10   0   2      805.22      781.13     23.07 o 
  -8   0   2     1071.75     1147.73     28.71 o 
  -6   0   2     1936.81     2316.70     35.50 o 
  -4   0   2     3945.36     4537.24     86.77 o 
  -2   0   2    11410.48    11993.56    150.56 o 
   0   0   2     3010.21     4591.63     84.09 o 
   4   0   2     6349.65     6491.07    123.39 o 
  10   0   2       48.94       51.37      6.21 o 
  12   0   2      108.60      127.54     10.52 o 
  14   0   2       12.71       14.73      4.90 o 
 -15   1   2       26.89       23.96      4.52 o 
 -14   1   2      166.63      147.54     14.24 o 
 -13   1   2       17.41       19.39      2.57 o 
 -12   1   2       93.12       77.53      5.28 o 
 -11   1   2      191.27      188.62      5.96 o 
 -10   1   2      365.47      322.03      7.68 o 
  -9   1   2      322.97      280.29      6.47 o 
  -8   1   2      111.24      107.55      3.56 o 
  -7   1   2       69.17       47.93      2.25 o 
  -6   1   2     1960.27     1901.99     23.21 o 
  -5   1   2      432.45      335.48      5.81 o 
  -4   1   2     2211.87     2133.52     19.80 o 
  -3   1   2      996.40     1315.40     15.47 o 
  -2   1   2     1417.60     1293.03     19.28 o 
  -1   1   2     2501.12     2822.88     41.31 o 
   0   1   2     3890.79     3738.79     69.16 o 
   4   1   2       39.84       39.00      1.64 o 
   5   1   2     1037.69     1106.88     26.43 o 
   6   1   2      422.40      433.00     23.40 o 
   7   1   2      596.52      616.33     19.74 o 
   8   1   2      561.86      506.13     18.29 o 
   9   1   2      126.07      101.19      8.04 o 
  10   1   2       83.38       96.53      8.22 o 
  11   1   2      211.39      232.67     13.63 o 
  12   1   2       21.31       27.11      3.97 o 
  13   1   2       90.47       92.95      8.91 o 
  14   1   2       51.99       42.87      5.06 o 
  15   1   2       37.41       41.38      5.45 o 
 -15   2   2      169.15      164.51     10.04 o 
 -14   2   2       61.12       59.89      6.16 o 
 -13   2   2       85.21       93.23      5.14 o 
 -12   2   2       26.85       24.37      2.45 o 
 -11   2   2        0.31        3.74      1.56 o 
 -10   2   2        9.66        7.81      1.49 o 
  -9   2   2      345.02      355.15      7.85 o 
  -8   2   2      177.67      150.79      4.56 o 
  -7   2   2      526.48      661.95     10.73 o 
  -6   2   2      436.98      362.10      8.18 o 
  -5   2   2      486.21      510.69      6.46 o 
  -3   2   2       16.94       19.47      1.18 o 
  -2   2   2      172.31      138.06      3.01 o 
  -1   2   2     1373.68     1642.15     18.89 o 
   0   2   2    11851.13    13612.89    143.04 o 
   1   2   2     1756.40     2139.21     42.36 o 
   2   2   2      580.05      696.96     14.00 o 
   3   2   2     1714.98     1660.74     35.85 o 
   4   2   2      935.01      942.05     24.50 o 
   5   2   2      323.24      381.04      6.58 o 
   6   2   2       88.01       96.02      2.52 o 
   7   2   2      846.95      851.55     22.82 o 
   8   2   2      116.06      102.08      4.75 o 
   9   2   2       36.99       26.13      2.76 o 
  10   2   2      284.32      271.26     14.31 o 
  11   2   2       35.58       30.62      5.62 o 
  12   2   2        8.60       16.43      4.93 o 
  13   2   2        7.89       10.12      3.25 o 
  14   2   2        9.35        6.57      2.78 o 
  15   2   2       76.20       77.73      6.83 o 
 -15   3   2      152.00      144.81      9.57 o 
 -14   3   2       10.21       12.86      3.74 o 
 -13   3   2       82.82       78.13      5.63 o 
 -12   3   2       60.43       57.35      3.51 o 
 -11   3   2      137.72      110.50      4.64 o 
 -10   3   2       25.32       16.70      1.96 o 
  -9   3   2      808.97      789.37     13.39 o 
  -8   3   2      167.69      148.39      4.64 o 
  -7   3   2       80.34       68.27      3.58 o 
  -6   3   2      832.10      656.87      9.86 o 
  -5   3   2      539.07      440.39      6.52 o 
  -4   3   2      561.48      737.13     10.61 o 
  -3   3   2      320.75      312.30      6.77 o 
  -2   3   2      949.54      725.08      9.87 o 
  -1   3   2      438.14      361.54      5.88 o 
   0   3   2       57.55       83.97      2.18 o 
   1   3   2      312.52      241.94      7.63 o 
   2   3   2      345.09      326.91     24.56 o 
   3   3   2     3292.68     3512.18     96.12 o 
   4   3   2      713.43      757.02     11.15 o 
   5   3   2      877.17      912.37     32.91 o 
   6   3   2      231.08      222.38      5.28 o 
   7   3   2      791.88      760.63     19.71 o 
   8   3   2      296.66      273.39      8.15 o 
   9   3   2      377.00      393.96     17.18 o 
  10   3   2      434.07      416.87     18.57 o 
  11   3   2      147.89      152.98     11.45 o 
  12   3   2      100.98       91.95      9.60 o 
  13   3   2       17.71       18.88      5.87 o 
  14   3   2       27.22       27.75      8.76 o 
  15   3   2        0.60        0.88      3.94 o 
 -15   4   2       32.92       25.01      4.53 o 
 -14   4   2       21.14       23.70      4.36 o 
 -13   4   2       11.38        7.78      2.52 o 
 -12   4   2       48.70       50.29      4.42 o 
 -11   4   2      348.02      399.18     17.33 o 
 -10   4   2      435.53      428.44      9.60 o 
  -9   4   2      123.07      112.59      4.41 o 
  -8   4   2      335.01      379.19     14.06 o 
  -7   4   2       99.09       86.33      4.24 o 
  -6   4   2      135.90      108.54      3.05 o 
  -5   4   2       40.71       51.73      2.39 o 
  -4   4   2     1187.94     1196.73     19.57 o 
  -3   4   2      500.94      445.28      9.30 o 
  -2   4   2      261.05      437.05      6.92 o 
  -1   4   2      964.02     1213.36     19.07 o 
   0   4   2      774.14      711.27     16.10 o 
   1   4   2      603.25      531.55      9.94 o 
   2   4   2      539.61      579.69     11.11 o 
   3   4   2     1095.04     1227.45     47.48 o 
   4   4   2      693.74      779.26     13.73 o 
   5   4   2      862.53      964.20     16.98 o 
   6   4   2      139.68      122.08      4.82 o 
   7   4   2      304.37      271.14      8.10 o 
   8   4   2      141.95      157.36     10.32 o 
   9   4   2       85.40      109.34      9.11 o 
  10   4   2       12.47       10.86      3.77 o 
  11   4   2      346.69      346.04     17.98 o 
  12   4   2       25.20       31.40      6.46 o 
  13   4   2      117.48      110.16     10.87 o 
  14   4   2       59.29       80.34     10.11 o 
  15   4   2       35.95       37.48      7.33 o 
 -15   5   2        2.00        0.67      4.47 o 
 -14   5   2       54.45       59.57      6.07 o 
 -13   5   2       90.91       80.71      6.21 o 
 -12   5   2       36.25       23.40      3.43 o 
 -11   5   2       76.67       74.56      4.04 o 
 -10   5   2       39.04       35.65      2.88 o 
  -9   5   2       23.06       23.74      2.75 o 
  -8   5   2     2138.07     2000.15     56.80 o 
  -7   5   2      648.15      648.44     10.61 o 
  -6   5   2      411.27      328.93      5.96 o 
  -5   5   2      174.89      154.75      5.50 o 
  -4   5   2      546.74      610.54     12.37 o 
  -3   5   2      723.70      788.13     14.69 o 
  -2   5   2       33.59       26.00      1.55 o 
  -1   5   2      318.10      325.57      6.43 o 
   0   5   2      413.84      472.37     10.15 o 
   1   5   2      924.54     1091.54     14.97 o 
   2   5   2     1349.35     1390.07     40.94 o 
   3   5   2      209.15      211.93      6.58 o 
   4   5   2     1392.23     1140.40     40.64 o 
   5   5   2       45.17       40.93      5.06 o 
   6   5   2      777.94      695.42     38.62 o 
   7   5   2      596.20      541.58     16.39 o 
   8   5   2       33.19       45.00      6.15 o 
   9   5   2        4.90       14.99      4.18 o 
  10   5   2       12.57       22.92      5.18 o 
  11   5   2       49.28       56.20      7.70 o 
  12   5   2        5.89       16.93      5.66 o 
  13   5   2       57.13       68.55      9.45 o 
 -15   6   2       15.29        7.93      4.88 o 
 -14   6   2       62.63       70.03      9.50 o 
 -13   6   2       33.28       35.06      3.55 o 
 -12   6   2       67.41       76.51      7.14 o 
 -11   6   2       88.42       85.41      4.47 o 
 -10   6   2       31.25       27.16      3.14 o 
  -9   6   2       44.54       40.83      3.81 o 
  -8   6   2      390.99      378.86     10.61 o 
  -7   6   2      348.81      330.46      7.30 o 
  -6   6   2      244.91      262.23      6.23 o 
  -5   6   2      121.05      101.49      6.10 o 
  -4   6   2      323.12      329.23      8.78 o 
  -3   6   2      278.62      240.24      7.97 o 
  -2   6   2      145.45      130.16      4.53 o 
  -1   6   2      817.98      843.00     15.74 o 
   0   6   2      489.58      508.93     16.08 o 
   1   6   2      114.49      127.81      6.92 o 
   2   6   2      687.53      763.84     15.89 o 
   3   6   2       16.22       26.86      2.61 o 
   4   6   2       20.29       23.56      2.65 o 
   5   6   2      127.23      135.07      6.03 o 
   6   6   2      268.82      272.67      9.86 o 
   7   6   2       10.78       13.26      3.91 o 
   8   6   2      366.36      363.69     17.45 o 
   9   6   2       42.51       32.88      6.09 o 
  10   6   2      139.59      118.42     10.80 o 
  11   6   2      170.11      155.09     12.93 o 
  12   6   2       10.50       12.22      4.84 o 
  13   6   2       22.33       31.52      7.49 o 
 -14   7   2        0.12        8.75      4.98 o 
 -13   7   2       39.56       47.43      7.67 o 
 -12   7   2       16.13       22.43      5.13 o 
 -11   7   2        7.85       11.49      3.65 o 
 -10   7   2       40.22       39.97      5.47 o 
  -9   7   2      113.30      124.98      9.05 o 
  -8   7   2       35.69       35.64      3.01 o 
  -7   7   2      222.19      202.17      5.69 o 
  -6   7   2       19.65       26.15      2.81 o 
  -5   7   2      452.73      441.24     11.19 o 
  -4   7   2      201.33      195.54      5.13 o 
  -3   7   2       41.32       53.54      3.87 o 
  -2   7   2       76.99       98.27      4.81 o 
  -1   7   2      697.09      733.58     20.87 o 
   0   7   2      144.79      140.03      8.16 o 
   1   7   2      961.72      822.26     15.97 o 
   2   7   2       43.84       48.87      3.34 o 
   3   7   2       48.05       54.14      3.69 o 
   4   7   2       98.55       97.36      9.41 o 
   5   7   2       79.53       53.88      6.06 o 
   6   7   2        5.09        6.12      4.15 o 
   7   7   2      482.96      485.95     22.77 o 
   8   7   2      136.48      135.68      7.39 o 
   9   7   2      232.26      247.75     10.45 o 
  10   7   2      119.50      126.92      7.86 o 
  11   7   2       13.77       15.77      3.93 o 
  12   7   2       23.02       19.15     14.13 o 
  13   7   2       27.12       25.52      6.80 o 
 -13   8   2       60.00       76.43      9.53 o 
 -12   8   2       40.00       42.31      6.93 o 
 -11   8   2       43.67       38.49      6.03 o 
 -10   8   2        9.44        6.26      2.69 o 
  -9   8   2      173.96      168.41     10.92 o 
  -8   8   2      103.45       86.47      3.88 o 
  -7   8   2       23.05       31.80      5.09 o 
  -6   8   2       70.48       79.58      3.64 o 
  -5   8   2       27.65       33.01      2.31 o 
  -4   8   2      259.67      267.34      6.26 o 
  -3   8   2      512.83      521.41     12.13 o 
  -2   8   2      557.82      558.82     33.22 o 
  -1   8   2      364.51      368.18     11.37 o 
   0   8   2      378.04      364.94     14.81 o 
   1   8   2       89.83       88.71      7.27 o 
   2   8   2      176.83      137.30      6.94 o 
   3   8   2      432.61      441.80     11.75 o 
   4   8   2      224.28      177.00      7.36 o 
   5   8   2      234.09      202.26      8.22 o 
   6   8   2       39.65       31.85      4.35 o 
   7   8   2      162.30      159.86      7.89 o 
   8   8   2      396.25      410.45     13.62 o 
   9   8   2       26.10       29.61      4.27 o 
  10   8   2        1.04        2.67      2.79 o 
  11   8   2       26.77       28.45      4.51 o 
  12   8   2       17.98       14.15      4.93 o 
 -10   9   2      479.73      562.49     22.90 o 
  -9   9   2       32.22       27.02      3.55 o 
  -8   9   2       11.09       15.78      2.23 o 
  -7   9   2       41.46       33.74      2.23 o 
  -6   9   2       65.19       64.34      4.83 o 
  -5   9   2       63.31       71.46      7.10 o 
  -4   9   2      256.33      227.78      8.31 o 
  -3   9   2       41.68       54.74      4.15 o 
  -2   9   2       16.50       16.87      5.50 o 
  -1   9   2      163.43      158.41      7.04 o 
   0   9   2      124.48      118.19      5.92 o 
   1   9   2       52.67       58.18      6.41 o 
   2   9   2      214.93      176.03     11.08 o 
   3   9   2       99.40       80.49      5.04 o 
   4   9   2       32.56       57.59      4.86 o 
   5   9   2       27.63       33.17      5.62 o 
   6   9   2       70.75       63.21      5.07 o 
   7   9   2      113.44      128.70      7.37 o 
   8   9   2      214.65      183.64      9.09 o 
   9   9   2       37.57       33.76      4.57 o 
  10   9   2       97.86       93.11      7.46 o 
  11   9   2       20.44       17.38      5.05 o 
  -9  10   2       28.89       18.93      4.13 o 
  -8  10   2      102.37      101.36      9.52 o 
  -7  10   2       70.76       85.92      8.82 o 
  -6  10   2       21.90       23.79      3.25 o 
  -5  10   2       37.90       34.68      3.59 o 
  -4  10   2       74.36       94.33      5.55 o 
  -3  10   2      146.73      136.51      6.76 o 
  -2  10   2       43.23       44.56      4.07 o 
  -1  10   2      274.80      252.42     16.84 o 
   0  10   2      113.89      137.10      9.61 o 
   1  10   2       38.54       51.23      6.59 o 
   2  10   2       31.29       22.00      4.90 o 
   3  10   2       22.88       21.80      4.90 o 
   4  10   2       43.42       40.31      4.03 o 
   5  10   2       10.29       12.64      2.85 o 
   6  10   2      134.01      143.62      7.82 o 
   7  10   2       69.57       57.43      5.41 o 
   8  10   2        2.33        0.41      4.12 o 
   9  10   2        5.74        8.11      3.10 o 
  10  10   2        6.91        7.20      4.22 o 
  11  10   2       31.62       29.49      6.72 o 
  -9  11   2       19.66       16.66      5.21 o 
  -8  11   2       32.94       38.51      6.76 o 
  -7  11   2       36.27       38.07      7.12 o 
  -6  11   2      190.42      155.13     12.20 o 
  -5  11   2        2.85        6.53      3.93 o 
  -4  11   2       19.52       16.17      5.13 o 
  -3  11   2        7.53       10.39      2.73 o 
  -2  11   2       39.81       40.33      4.09 o 
  -1  11   2       41.81       48.99      8.76 o 
   0  11   2      166.28      157.26     11.94 o 
   1  11   2       80.85       94.55     13.95 o 
   2  11   2      157.40      165.63     12.19 o 
   3  11   2       13.20        8.28      4.22 o 
   4  11   2        1.58       -3.55      3.74 o 
   5  11   2       58.60       69.93      5.56 o 
   6  11   2        8.13        9.23      4.14 o 
   7  11   2       22.41       28.96      4.13 o 
   8  11   2      257.84      260.41     12.99 o 
  -8  12   2       15.20        8.01      4.60 o 
  -7  12   2       67.87       55.34      8.44 o 
  -6  12   2       33.49       43.06      7.55 o 
  -5  12   2       87.73      101.06     10.63 o 
  -4  12   2       10.07       19.55      5.57 o 
  -3  12   2       44.30       32.33      6.95 o 
  -2  12   2       37.46       30.68      6.85 o 
  -1  12   2      108.27      137.54     12.21 o 
   0  12   2       97.17      100.89      6.77 o 
   1  12   2       60.76       61.24      5.55 o 
   2  12   2       15.21       15.03      5.02 o 
   3  12   2       99.22       86.17      9.55 o 
   4  12   2       71.61       73.22      9.06 o 
   5  12   2      117.94      121.32     11.98 o 
   6  12   2       38.27       58.82      8.73 o 
  -6  13   2        6.08        2.02      4.01 o 
  -5  13   2       23.79       23.84      6.96 o 
  -4  13   2       25.05       45.21      8.24 o 
  -3  13   2      193.15      190.31     15.08 o 
  -2  13   2       21.07       15.58      5.71 o 
  -1  13   2       14.67       20.05      6.26 o 
   0  13   2        9.94       13.90      5.87 o 
   1  13   2       24.02       13.76      6.07 o 
   2  13   2       26.58       33.94      7.22 o 
   4  13   2       57.50       49.23      8.18 o 
 -15   0   3       56.04       67.71      9.67 o 
 -13   0   3      159.77      166.86     12.77 o 
 -11   0   3     1023.68      950.24     20.69 o 
  -9   0   3       18.23       27.85      2.98 o 
  -7   0   3      958.23      956.53     24.87 o 
  -5   0   3      506.79      606.48     16.60 o 
  -3   0   3     1269.82     1043.21     12.91 o 
  -1   0   3     1318.91     1134.18     11.48 o 
   1   0   3    12419.81    12100.17    219.03 o 
  11   0   3      499.78      530.32     21.99 o 
  13   0   3        0.38       -0.92      4.11 o 
  15   0   3       17.74       19.36      5.92 o 
 -15   1   3       57.39       48.87      5.85 o 
 -14   1   3       88.87      107.70      6.97 o 
 -13   1   3       90.81       77.76      4.78 o 
 -12   1   3      138.73      120.86      5.62 o 
 -11   1   3      359.81      299.33      8.61 o 
 -10   1   3      156.95      155.70      4.92 o 
  -9   1   3      138.77      140.98      4.53 o 
  -8   1   3       36.15       45.45      1.92 o 
  -7   1   3      185.67      173.94      3.55 o 
  -6   1   3      176.70      144.09      3.54 o 
  -5   1   3      504.32      393.40      5.05 o 
  -4   1   3     5625.52     5509.16     47.74 o 
  -3   1   3      870.93      703.92     12.53 o 
  -2   1   3     2468.41     3070.64     26.36 o 
  -1   1   3     4990.95     4843.38     36.70 o 
   0   1   3    13241.83    14953.37    191.74 o 
   4   1   3      881.90      841.00     45.83 o 
   5   1   3      251.28      236.25      6.45 o 
   6   1   3      268.54      257.96      7.26 o 
   7   1   3     1064.36      976.85     27.56 o 
   8   1   3      317.18      290.21     13.50 o 
   9   1   3       51.64       49.29      6.16 o 
  10   1   3      169.41      165.72     11.19 o 
  11   1   3       79.89       88.87      8.88 o 
  12   1   3        9.55       10.94      3.17 o 
  13   1   3       37.86       37.27      4.79 o 
  14   1   3       63.32       60.02      6.20 o 
  15   1   3       24.17       30.69      6.55 o 
 -15   2   3      157.96      175.97     10.32 o 
 -14   2   3       21.05       24.24      3.24 o 
 -13   2   3       31.09       25.03      3.03 o 
 -12   2   3       95.46      107.04      4.16 o 
 -11   2   3       36.77       35.81      2.39 o 
 -10   2   3       82.23       85.27      3.36 o 
  -9   2   3       60.42       66.23      3.09 o 
  -8   2   3      285.54      330.24     11.06 o 
  -7   2   3      212.03      186.68      4.68 o 
  -6   2   3      134.15       98.48      2.45 o 
  -5   2   3       36.05       45.01      1.44 o 
  -4   2   3      219.97      130.75      2.32 o 
  -3   2   3      160.20      113.39      2.42 o 
  -2   2   3     5765.06     5953.73     79.40 o 
  -1   2   3     3192.66     4239.36     40.23 o 
   0   2   3    11547.36    12518.17    228.58 o 
   1   2   3      221.98      351.63      9.93 o 
   2   2   3     3540.83     4063.23     78.75 o 
   3   2   3      231.86      235.30      9.08 o 
   4   2   3      648.33      766.47     14.76 o 
   5   2   3      130.08      145.91      4.52 o 
   6   2   3      609.97      610.35     24.57 o 
   7   2   3     1323.01     1292.79     30.78 o 
   8   2   3       39.97       39.52      2.21 o 
   9   2   3       63.83       68.88      7.16 o 
  10   2   3       12.97       16.76      4.34 o 
  11   2   3      131.60      134.00     10.81 o 
  12   2   3      115.12      121.83     10.92 o 
  13   2   3       33.35       40.36      4.91 o 
  14   2   3      176.19      188.28     10.22 o 
  15   2   3       18.60       26.08      6.22 o 
 -15   3   3       22.63       20.44      4.45 o 
 -14   3   3       33.51       23.19      3.14 o 
 -13   3   3       45.08       45.07      3.87 o 
 -12   3   3      110.62       98.11      5.15 o 
 -11   3   3      133.87      121.04      4.29 o 
 -10   3   3      337.24      306.54     11.13 o 
  -9   3   3      211.25      201.22      9.22 o 
  -8   3   3      391.62      344.94      7.41 o 
  -7   3   3      750.15      643.29     10.71 o 
  -6   3   3      187.08      140.41      3.43 o 
  -5   3   3      128.21      109.11      2.37 o 
  -4   3   3      674.27      643.00      8.42 o 
  -3   3   3     1433.28     1272.18     22.36 o 
  -2   3   3     2025.14     2173.70     31.90 o 
  -1   3   3     1275.28     1316.85     30.77 o 
   0   3   3     1231.41     1270.18     24.37 o 
   1   3   3     3002.34     2871.46     57.02 o 
   2   3   3     2546.03     2632.48     53.81 o 
   3   3   3      419.79      535.57     24.35 o 
   4   3   3      448.51      393.45      9.49 o 
   5   3   3      507.61      475.15     12.62 o 
   6   3   3      226.24      227.28      5.68 o 
   7   3   3      278.29      297.18      8.19 o 
   8   3   3       94.11      100.39      4.62 o 
   9   3   3       65.98       73.50      7.69 o 
  10   3   3      176.26      192.15     12.56 o 
  11   3   3       14.12        8.17      4.14 o 
  12   3   3      188.46      212.92     14.54 o 
  13   3   3       92.88      112.91     11.07 o 
  14   3   3       97.77      115.55      8.22 o 
 -15   4   3        0.09        1.62      3.34 o 
 -14   4   3       90.23       81.15      5.23 o 
 -13   4   3       83.09       87.79      5.23 o 
 -12   4   3       37.95       48.38      3.87 o 
 -11   4   3      154.19      159.04      5.70 o 
 -10   4   3      165.45      165.95      5.53 o 
  -9   4   3      379.11      373.91      8.67 o 
  -8   4   3      110.64       93.37      6.45 o 
  -7   4   3      364.34      372.90      6.60 o 
  -6   4   3      184.43      195.15      4.30 o 
  -5   4   3       36.12       39.89      2.13 o 
  -4   4   3     2191.59     2270.04     36.12 o 
  -3   4   3      886.82      671.38      9.96 o 
  -2   4   3      202.71      233.00      6.43 o 
  -1   4   3     1167.13     1069.59     14.44 o 
   0   4   3      339.77      330.39      9.30 o 
   1   4   3      880.34      884.25     28.11 o 
   2   4   3      533.49      640.44     17.94 o 
   3   4   3       34.84       37.01      5.40 o 
   4   4   3       64.72       87.55      3.22 o 
   5   4   3      117.98      121.28      4.33 o 
   6   4   3      141.45      130.22      5.01 o 
   7   4   3      122.01      107.93      4.92 o 
   8   4   3      153.10      118.47      9.07 o 
   9   4   3       37.86       27.82      5.45 o 
  10   4   3      138.92      151.52     11.41 o 
  11   4   3       58.71       33.51      6.37 o 
  12   4   3       25.42       22.54      5.81 o 
  13   4   3       52.19       55.44      8.53 o 
  14   4   3        8.68       14.63      5.13 o 
 -15   5   3       11.14        8.53      3.46 o 
 -14   5   3       36.45       34.37      4.81 o 
 -13   5   3       10.92       10.70      2.56 o 
 -12   5   3      157.71      156.37      6.73 o 
 -11   5   3      412.90      363.56     11.93 o 
 -10   5   3      126.68      115.33      5.89 o 
  -9   5   3      402.38      367.03     14.32 o 
  -8   5   3      103.27      108.58      3.57 o 
  -7   5   3      768.11      699.74     11.69 o 
  -6   5   3      292.86      303.10      5.79 o 
  -5   5   3      200.23      181.07      4.83 o 
  -4   5   3       61.79       69.31      2.77 o 
  -3   5   3      115.12      126.10      3.54 o 
  -2   5   3        4.20        7.06      2.22 o 
  -1   5   3      585.83      565.28     12.87 o 
   0   5   3      835.81      768.39     36.39 o 
   1   5   3       90.05      115.64      4.02 o 
   2   5   3      307.32      346.44      8.24 o 
   3   5   3     1578.55     1485.93     25.60 o 
   4   5   3       74.95       69.36      7.93 o 
   5   5   3      300.07      299.76      9.75 o 
   6   5   3      178.79      177.72      5.88 o 
   7   5   3       27.11       29.92      2.72 o 
   8   5   3      365.25      379.03     17.46 o 
   9   5   3       80.52       80.85      8.33 o 
  10   5   3       20.62       47.93      7.10 o 
  11   5   3      228.40      239.13     15.53 o 
  12   5   3        2.87        1.92      4.04 o 
  13   5   3       37.68       25.42      6.95 o 
 -14   6   3       54.88       64.85      6.23 o 
 -13   6   3       81.17       69.61      9.74 o 
 -12   6   3       23.50       17.99      3.27 o 
 -11   6   3      118.17      104.09      4.35 o 
 -10   6   3       15.58       12.86      2.39 o 
  -9   6   3      129.99      136.81      7.38 o 
  -8   6   3      208.57      203.00      5.12 o 
  -7   6   3      571.00      556.04      9.01 o 
  -6   6   3      230.55      245.00      6.25 o 
  -5   6   3      287.64      285.73      6.52 o 
  -4   6   3      161.09      132.37      4.01 o 
  -3   6   3      856.17      896.49     21.13 o 
  -2   6   3      636.10      590.15     17.83 o 
  -1   6   3      627.25      663.49     13.48 o 
   0   6   3      141.67      133.28      7.19 o 
   1   6   3      463.57      504.69     10.63 o 
   2   6   3      246.50      299.66      7.94 o 
   3   6   3       45.66       40.80      3.02 o 
   4   6   3       23.58       24.54      2.71 o 
   5   6   3      195.22      194.34      7.36 o 
   6   6   3       96.62       98.62      8.35 o 
   7   6   3      190.58      224.60     13.09 o 
   8   6   3       29.28       32.85      5.91 o 
   9   6   3      143.17      121.35     10.55 o 
  10   6   3       94.10      105.56     10.35 o 
  11   6   3      131.35      124.54     11.68 o 
  12   6   3       12.01       11.57      5.25 o 
 -14   7   3       63.26       61.51      9.22 o 
 -13   7   3       15.06       18.45      3.64 o 
 -12   7   3        6.15       13.89      3.14 o 
 -11   7   3        9.66        6.50      3.91 o 
 -10   7   3       60.99       72.01      8.58 o 
  -9   7   3       19.63       21.55      2.94 o 
  -8   7   3       12.77       15.07      1.64 o 
  -7   7   3       17.03       17.05      1.68 o 
  -6   7   3       71.55       66.89      3.26 o 
  -5   7   3       47.80       52.29      2.81 o 
  -4   7   3        7.52        7.98      1.68 o 
  -3   7   3      352.57      327.64      9.40 o 
  -2   7   3       49.07       60.23      5.32 o 
  -1   7   3      300.82      336.38      9.16 o 
   0   7   3     1175.82     1089.88     28.60 o 
   1   7   3      662.97      695.41     36.95 o 
   2   7   3      776.29      711.64     23.10 o 
   3   7   3      109.30      123.44      8.85 o 
   4   7   3      242.99      198.12      7.36 o 
   5   7   3       59.84       57.18      4.15 o 
   6   7   3      173.61      204.70      8.28 o 
   7   7   3       50.46       42.35      4.12 o 
   8   7   3        7.38        9.72      2.97 o 
   9   7   3       17.05       24.38      3.92 o 
  10   7   3       45.29       55.82      8.15 o 
  11   7   3       13.86       16.38      5.87 o 
  12   7   3       41.79       32.16      6.79 o 
 -14   8   3        4.86        0.89      3.95 o 
 -13   8   3        5.48        6.76      2.95 o 
 -12   8   3       65.97       51.81      7.47 o 
 -11   8   3       14.18       14.14      4.32 o 
 -10   8   3       34.65       33.67      3.88 o 
  -9   8   3        8.19        4.18      1.55 o 
  -8   8   3       26.09       34.52      2.30 o 
  -7   8   3      102.67       99.07      3.61 o 
  -6   8   3       48.96       52.81      3.02 o 
  -5   8   3      275.55      266.10      6.61 o 
  -4   8   3      174.37      176.67      4.83 o 
  -3   8   3      203.26      160.63     15.45 o 
  -2   8   3      131.94      122.24      5.92 o 
  -1   8   3      399.76      340.20      9.81 o 
   0   8   3      535.75      537.26     18.75 o 
   1   8   3       16.34       14.54      3.79 o 
   2   8   3       96.92       97.33      4.90 o 
   3   8   3      870.13      835.86     17.60 o 
   4   8   3      198.99      186.48      7.46 o 
   5   8   3       81.46       91.55     10.02 o 
   6   8   3      243.70      215.71      8.83 o 
   7   8   3      130.61      134.76      9.87 o 
   8   8   3      154.95      152.34      8.18 o 
   9   8   3       18.16       17.53      3.50 o 
  10   8   3      114.46      114.91      7.71 o 
  11   8   3        6.16        7.85      3.38 o 
  12   8   3       12.54       17.54      5.26 o 
 -10   9   3       29.67       39.10      6.28 o 
  -9   9   3       83.07      105.06      8.97 o 
  -8   9   3        1.78        2.69      1.83 o 
  -7   9   3        3.69        0.21      3.04 o 
  -6   9   3       10.09        6.31      2.02 o 
  -5   9   3      129.43      128.15      6.34 o 
  -4   9   3      215.19      192.42     16.56 o 
  -3   9   3      328.93      308.35     10.19 o 
  -2   9   3      150.75      153.64      7.47 o 
  -1   9   3        4.35       11.45      3.41 o 
   0   9   3      360.01      368.53     11.05 o 
   1   9   3       95.36       87.40      7.67 o 
   2   9   3       85.15       88.60      8.05 o 
   3   9   3      313.34      307.46      9.87 o 
   4   9   3       21.00       22.58      3.04 o 
   5   9   3       30.55       18.65      3.08 o 
   6   9   3      235.61      258.93     10.07 o 
   7   9   3       32.45       40.07      4.35 o 
   8   9   3       58.78       56.77      5.37 o 
   9   9   3       60.89       63.08      6.01 o 
  10   9   3       49.77       57.70      8.38 o 
  11   9   3      110.24       97.42     10.70 o 
  -9  10   3        8.62        8.22      4.19 o 
  -8  10   3      119.79      146.82     11.22 o 
  -7  10   3      182.41      199.56      8.78 o 
  -6  10   3      131.17      128.42      6.76 o 
  -5  10   3      255.15      273.33      9.89 o 
  -4  10   3       36.17       45.27      4.13 o 
  -3  10   3       82.37       95.85      5.82 o 
  -2  10   3       88.54      103.71      6.15 o 
  -1  10   3       94.46      109.34      6.38 o 
   0  10   3       78.09       79.89      7.35 o 
   1  10   3       52.93       52.59      6.55 o 
   2  10   3       55.66       53.43      6.65 o 
   3  10   3       67.10       63.29      7.40 o 
   4  10   3       10.48        9.57      2.61 o 
   5  10   3       15.96       15.13      5.42 o 
   6  10   3       77.05       91.55      6.31 o 
   7  10   3      115.68      117.10     11.60 o 
   8  10   3      206.75      188.20      9.61 o 
   9  10   3       31.51       43.93      5.13 o 
  10  10   3       22.57       23.91      5.92 o 
  -8  11   3       13.50       13.80      4.82 o 
  -7  11   3       58.63       53.51      7.68 o 
  -6  11   3       30.83       27.35      5.72 o 
  -5  11   3        6.61       10.65      4.84 o 
  -4  11   3       29.50       27.50      3.55 o 
  -3  11   3       74.84       79.48     12.89 o 
  -2  11   3       69.80       65.24      5.67 o 
  -1  11   3      314.83      293.28     13.01 o 
   0  11   3       93.66       80.21      7.05 o 
   1  11   3       15.00       15.81      3.20 o 
   2  11   3       47.97       56.79      7.51 o 
   3  11   3       11.40       17.18      4.92 o 
   4  11   3       40.06       48.13      7.37 o 
   5  11   3       91.74       95.06     10.11 o 
   6  11   3       52.77       59.93      8.32 o 
   7  11   3        7.55        7.77      4.68 o 
   8  11   3       60.57       69.59      9.76 o 
  -8  12   3       52.49       44.00      7.34 o 
  -7  12   3       84.63      100.57     10.69 o 
  -6  12   3       11.27       12.77      5.27 o 
  -5  12   3      106.72       81.94      9.48 o 
  -4  12   3       16.72       25.16      6.57 o 
  -3  12   3        4.70        4.37      3.63 o 
  -2  12   3       65.76       72.11      9.21 o 
  -1  12   3       85.19       88.49      6.41 o 
   0  12   3      112.79      128.40      7.79 o 
   1  12   3       58.06       59.07      5.62 o 
   2  12   3       82.90       77.80      6.12 o 
   3  12   3       31.98       18.23      5.20 o 
   4  12   3        5.35        5.82      4.75 o 
   5  12   3       82.66       80.72      9.71 o 
   6  12   3       79.42       56.18      8.78 o 
  -6  13   3       55.60       61.77      8.76 o 
  -5  13   3       11.97       17.41      6.02 o 
  -4  13   3       17.26       38.65      7.34 o 
  -3  13   3       44.09       49.18      8.74 o 
  -2  13   3       81.03       71.58      9.61 o 
  -1  13   3       44.77       40.29      8.28 o 
   0  13   3        4.18       11.56      5.60 o 
   1  13   3        2.00        2.85      4.72 o 
   2  13   3      129.70      132.73      8.43 o 
   3  13   3       30.86       20.85      5.72 o 
   4  13   3      200.41      239.59     16.77 o 
 -14   0   4      142.49      150.50     12.88 o 
 -12   0   4      184.00      195.56     10.37 o 
 -10   0   4      211.27      180.30      7.61 o 
  -8   0   4      299.44      252.25     12.20 o 
  -6   0   4     2748.52     3335.66     68.59 o 
  -4   0   4     1518.47     1747.58     21.02 o 
  -2   0   4     2033.65     1900.48     16.74 o 
   0   0   4     9259.69    11569.91    122.24 o 
  12   0   4       14.73       32.00      6.39 o 
  14   0   4        9.93       20.24      5.56 o 
 -15   1   4       72.02       70.26      5.09 o 
 -14   1   4       19.05       17.81      2.80 o 
 -13   1   4       23.71       26.23      3.07 o 
 -12   1   4        2.90        1.43      1.70 o 
 -11   1   4      233.07      210.20      6.11 o 
 -10   1   4      251.86      195.86      5.64 o 
  -9   1   4      261.73      257.41      6.19 o 
  -8   1   4      118.02      132.33      4.15 o 
  -7   1   4      409.58      317.49      6.33 o 
  -6   1   4      648.50      602.81      8.69 o 
  -5   1   4     1163.37      897.86      9.99 o 
  -4   1   4     2865.18     2782.90     28.00 o 
  -2   1   4     1776.10     1626.44     12.48 o 
  -1   1   4      666.63      922.47      7.04 o 
   0   1   4      303.82      472.25      7.49 o 
   4   1   4       71.70       70.16      2.33 o 
   5   1   4      406.64      346.38      7.73 o 
   8   1   4      177.12      165.25     10.34 o 
   9   1   4      114.56      102.82      8.63 o 
  10   1   4      137.38      143.18     10.67 o 
  11   1   4       22.05       28.09      5.89 o 
  12   1   4       46.70       43.53      7.35 o 
  13   1   4       66.02       61.51      5.89 o 
  14   1   4       70.45       85.68      7.05 o 
 -15   2   4       36.34       33.37      5.02 o 
 -14   2   4        2.93       -0.39      2.05 o 
 -13   2   4       26.73       33.71      3.53 o 
 -12   2   4       17.53       14.08      2.49 o 
 -11   2   4       62.43       77.61      4.46 o 
 -10   2   4       84.52       65.99      2.82 o 
  -9   2   4      562.69      512.35      8.46 o 
  -8   2   4      663.84      610.10      9.14 o 
  -7   2   4      373.52      316.12      5.12 o 
  -6   2   4      310.09      250.65      3.56 o 
  -5   2   4      377.02      577.21      6.87 o 
  -4   2   4     1496.47     1419.95     22.59 o 
  -3   2   4      878.57     1215.11     15.84 o 
  -2   2   4     2048.19     2443.34     21.71 o 
  -1   2   4     6683.20     6793.29     48.11 o 
   0   2   4     2186.60     2175.11     36.22 o 
   1   2   4       81.60       97.95      2.57 o 
   2   2   4      927.31      905.28     59.77 o 
   3   2   4     1251.53     1425.06     32.83 o 
   4   2   4      276.65      254.07     10.55 o 
   5   2   4      274.43      265.66     10.65 o 
   6   2   4       96.01       90.60      4.16 o 
   7   2   4       62.25       56.89      4.09 o 
   8   2   4       18.44       15.01      1.70 o 
   9   2   4       52.81       54.02      6.49 o 
  10   2   4       51.42       48.65      6.81 o 
  11   2   4      134.32      155.75     11.99 o 
  12   2   4        8.56       20.04      5.64 o 
  13   2   4       89.27      100.75      7.45 o 
  14   2   4       68.21       51.21      6.08 o 
 -15   3   4      327.25      345.09     14.58 o 
 -14   3   4       15.84       14.71      2.83 o 
 -13   3   4       14.40       19.12      2.84 o 
 -12   3   4       81.30       73.47      4.58 o 
 -11   3   4      489.04      420.26      8.67 o 
 -10   3   4        8.42        9.43      1.45 o 
  -9   3   4      174.31      155.43      4.30 o 
  -8   3   4      500.47      423.07      7.38 o 
  -7   3   4      149.02      155.86      3.48 o 
  -6   3   4      104.88      138.24      3.37 o 
  -5   3   4       84.47       59.89      1.90 o 
  -4   3   4     1208.40      974.25     11.65 o 
  -3   3   4      193.68      133.13      3.80 o 
  -2   3   4       70.58      155.94      4.48 o 
  -1   3   4     2350.07     2796.41     27.95 o 
   0   3   4      726.03      606.87     11.13 o 
   1   3   4      185.89      199.47      7.61 o 
   2   3   4     1767.38     1984.68     42.45 o 
   3   3   4      225.17      211.33     16.30 o 
   4   3   4     1062.67      970.29     17.84 o 
   5   3   4      300.95      309.59     16.63 o 
   6   3   4      303.31      264.66      8.66 o 
   7   3   4       68.91       58.13      3.31 o 
   8   3   4      274.91      259.48     10.97 o 
   9   3   4      108.83       82.72      8.14 o 
  10   3   4      355.07      383.72     18.55 o 
  11   3   4       25.09       19.44      5.49 o 
  12   3   4       23.95       42.47      7.09 o 
  13   3   4       88.26      108.57     11.26 o 
  14   3   4       52.96       52.67      8.13 o 
 -15   4   4       26.31       28.26      4.96 o 
 -14   4   4        5.71        4.08      2.34 o 
 -13   4   4       37.34       31.74      3.45 o 
 -12   4   4      125.12      139.89      6.33 o 
 -11   4   4       80.72       81.13      3.54 o 
 -10   4   4       42.29       36.18      2.37 o 
  -9   4   4       62.72       50.69      2.78 o 
  -8   4   4     1368.72     1291.69     17.24 o 
  -7   4   4      786.66      827.04     11.63 o 
  -6   4   4      149.49      205.52      4.48 o 
  -5   4   4      857.08      843.43     12.57 o 
  -4   4   4      447.48      552.66      9.03 o 
  -3   4   4       76.64      106.76      6.30 o 
  -2   4   4      864.26      835.02     21.75 o 
  -1   4   4      161.56      172.48      5.05 o 
   0   4   4      126.08      175.93      4.14 o 
   1   4   4      685.12      779.55     16.05 o 
   2   4   4      423.56      421.54     13.73 o 
   3   4   4     1304.83     1307.98     31.82 o 
   4   4   4       34.14       40.09      2.04 o 
   5   4   4      267.62      279.19     23.71 o 
   6   4   4      183.93      196.89      6.24 o 
   7   4   4      736.06      713.22     17.02 o 
   8   4   4      213.92      217.46     12.78 o 
   9   4   4      322.83      370.67     17.82 o 
  10   4   4      232.75      222.22     14.23 o 
  11   4   4       47.61       41.38      7.20 o 
  12   4   4        6.21       12.83      4.95 o 
  13   4   4       17.86       33.83      7.34 o 
 -15   5   4       29.47       33.09      4.78 o 
 -14   5   4       14.93       18.11      3.05 o 
 -13   5   4       21.46       15.91      2.71 o 
 -12   5   4       86.70       88.63      5.76 o 
 -11   5   4      174.80      164.37      6.62 o 
 -10   5   4       15.87        9.42      1.86 o 
  -9   5   4       90.53       84.45      7.00 o 
  -8   5   4     1029.58      959.25     20.83 o 
  -7   5   4       81.99       69.82      2.78 o 
  -6   5   4      392.00      309.03      5.95 o 
  -5   5   4      251.39      232.53      5.61 o 
  -4   5   4      349.55      328.84      6.65 o 
  -3   5   4      212.67      146.76      7.75 o 
  -2   5   4      134.57      164.32      7.51 o 
  -1   5   4     1695.02     1962.76     36.62 o 
   0   5   4      546.23      529.57     30.64 o 
   1   5   4       86.11      122.04      4.44 o 
   2   5   4       90.80      107.18      4.15 o 
   3   5   4      422.45      436.66     15.53 o 
   4   5   4       13.29        8.74      2.99 o 
   5   5   4      271.01      263.44      6.49 o 
   6   5   4      218.11      188.68     10.59 o 
   7   5   4      137.05      142.62     10.09 o 
   8   5   4       18.98       18.43      4.48 o 
   9   5   4      201.15      223.46     13.88 o 
  10   5   4      720.52      745.93     28.49 o 
  11   5   4       15.77       18.22      5.51 o 
  12   5   4       48.77       51.74      8.37 o 
  13   5   4       21.28       26.80      6.93 o 
 -14   6   4       37.73       34.33      4.65 o 
 -13   6   4       60.18       78.08      6.39 o 
 -12   6   4       20.52       20.68      3.64 o 
 -11   6   4       65.83       62.41      5.14 o 
 -10   6   4      113.32      112.05      7.94 o 
  -9   6   4       51.96       52.84      2.74 o 
  -8   6   4       96.76      105.63      3.70 o 
  -7   6   4      135.50      132.61      4.62 o 
  -6   6   4      203.86      197.84      5.55 o 
  -5   6   4      643.02      625.25     10.81 o 
  -4   6   4      960.79      989.94     14.66 o 
  -3   6   4      233.28      244.14     10.83 o 
  -2   6   4      340.29      349.06      8.79 o 
  -1   6   4      362.94      336.09      8.76 o 
   0   6   4      828.15      784.49     21.48 o 
   1   6   4      396.24      359.17      8.32 o 
   2   6   4      159.74      155.92      5.39 o 
   3   6   4      306.35      316.51      8.68 o 
   4   6   4      173.35      187.41      6.86 o 
   5   6   4       90.42      108.19      8.43 o 
   6   6   4      372.32      385.36     17.14 o 
   7   6   4      127.40      121.25      9.89 o 
   8   6   4       81.93       77.23      8.23 o 
   9   6   4       36.16       30.04      6.10 o 
  10   6   4      138.36      141.60     12.09 o 
  11   6   4        5.13        8.18      4.74 o 
  12   6   4      121.07      136.72     12.79 o 
 -14   7   4        2.63        4.25      3.88 o 
 -13   7   4        1.30       -2.65      3.80 o 
 -12   7   4       11.03       13.43      3.22 o 
 -11   7   4       13.64       12.96      4.32 o 
 -10   7   4       53.20       52.26      4.21 o 
  -9   7   4       81.90       97.96      3.79 o 
  -8   7   4      157.99      150.00      4.55 o 
  -7   7   4      230.20      199.85      5.13 o 
  -6   7   4       48.58       52.33      2.96 o 
  -5   7   4        1.68        0.95      1.15 o 
  -4   7   4       11.64       10.95      2.23 o 
  -3   7   4     1260.99     1223.48     25.45 o 
  -2   7   4      325.38      287.58     12.41 o 
  -1   7   4     1588.97     1639.05     27.68 o 
   0   7   4       77.34       64.81      5.61 o 
   1   7   4      100.88      120.67      4.71 o 
   2   7   4       92.69      101.41      5.51 o 
   3   7   4      126.08      110.65      8.26 o 
   4   7   4      171.28      138.78      6.10 o 
   5   7   4      238.05      245.45     18.04 o 
   6   7   4       80.14       77.80      5.19 o 
   7   7   4       33.95       28.74      3.56 o 
   8   7   4       33.83       27.75      5.81 o 
   9   7   4        7.33        3.98      4.10 o 
  10   7   4        4.04        5.09      4.64 o 
  11   7   4       65.18       83.76      9.89 o 
 -13   8   4       37.10       38.36     11.53 o 
 -12   8   4       57.44       58.46      5.50 o 
 -11   8   4       53.39       60.45      7.28 o 
 -10   8   4       70.92       60.35      4.94 o 
  -9   8   4        9.29       13.43      1.70 o 
  -8   8   4       53.08       56.54      3.83 o 
  -7   8   4      179.25      158.13      4.70 o 
  -6   8   4      119.75      108.48      4.30 o 
  -5   8   4      365.84      377.66     11.09 o 
  -4   8   4      159.30      141.06      6.56 o 
  -3   8   4      153.87      149.71      6.64 o 
  -2   8   4      574.14      569.49     19.63 o 
  -1   8   4      493.60      441.91     16.63 o 
   0   8   4       67.04       75.87      6.43 o 
   1   8   4        7.17       10.71      3.34 o 
   2   8   4      254.52      247.45      7.84 o 
   3   8   4      224.42      235.67      8.04 o 
   4   8   4      498.27      507.58     13.11 o 
   5   8   4        6.69        9.48      2.42 o 
   6   8   4      145.14      116.95      6.48 o 
   7   8   4      166.27      184.12      8.51 o 
   8   8   4        5.04        6.68      9.41 o 
   9   8   4       41.30       34.67      4.45 o 
  10   8   4       26.73       24.36      4.17 o 
  11   8   4       15.12       18.49      6.56 o 
  12   8   4        5.58        6.60      4.30 o 
 -13   9   4        4.07        7.83      4.19 o 
  -9   9   4       44.05       48.14      6.48 o 
  -8   9   4       61.85       66.45      4.07 o 
  -7   9   4      105.70      120.26      6.40 o 
  -6   9   4      463.28      453.47     12.98 o 
  -5   9   4      111.75       92.77      9.68 o 
  -4   9   4       17.47       20.72      2.87 o 
  -3   9   4        4.17        7.23      3.91 o 
  -2   9   4       10.06       17.39      2.84 o 
  -1   9   4        2.66        4.36      2.88 o 
   0   9   4        0.84        1.88      2.20 o 
   1   9   4       80.83       77.54      7.18 o 
   2   9   4       23.28       14.33      3.86 o 
   3   9   4       92.77       82.17      4.88 o 
   4   9   4       64.26       76.81      5.06 o 
   5   9   4        3.63       11.74      5.57 o 
   6   9   4       48.66       44.09      4.36 o 
   7   9   4       67.98       63.02      5.35 o 
   8   9   4      257.85      262.40     15.95 o 
   9   9   4       47.94       62.08      5.83 o 
  10   9   4       51.68       51.88      5.79 o 
  11   9   4       23.71       12.42      4.76 o 
  -9  10   4       16.55       20.08      4.66 o 
  -8  10   4      155.39      145.97      7.39 o 
  -7  10   4       20.26       20.97      2.98 o 
  -6  10   4       10.61        9.75      2.41 o 
  -5  10   4       27.05       20.49      3.29 o 
  -4  10   4       89.33       87.14      5.86 o 
  -3  10   4       17.80       21.62      3.24 o 
  -2  10   4       26.93       20.63      4.48 o 
  -1  10   4      172.89      151.94     10.42 o 
   0  10   4        5.85        5.41      2.28 o 
   1  10   4      112.15      105.02      8.83 o 
   2  10   4       19.20       23.10      5.09 o 
   3  10   4       56.08       45.53      6.58 o 
   4  10   4       27.34       19.87      3.13 o 
   5  10   4       47.18       50.75      4.53 o 
   6  10   4       12.14       11.54      3.24 o 
   7  10   4       86.66       85.72      6.31 o 
   8  10   4      135.31      146.10     13.11 o 
   9  10   4       35.34       38.25      7.64 o 
  -8  11   4       12.83        8.76      3.72 o 
  -7  11   4       28.47       23.75      5.65 o 
  -6  11   4       14.85       13.23      4.44 o 
  -5  11   4       31.46       29.52      3.65 o 
  -4  11   4       60.48       69.58      5.45 o 
  -3  11   4       79.95       91.34      6.21 o 
  -2  11   4      121.48      134.59      7.49 o 
  -1  11   4       18.93       12.26      3.03 o 
   0  11   4       43.66       45.27      6.42 o 
   1  11   4       17.67       14.18      3.05 o 
   2  11   4       17.44       20.72      5.15 o 
   3  11   4       21.03        9.95      3.70 o 
   4  11   4       36.04       34.33      6.31 o 
   5  11   4       46.33       61.64      8.20 o 
   6  11   4      374.70      406.07     21.45 o 
   7  11   4       37.43       36.82      7.40 o 
  -7  12   4       42.75       32.05      6.83 o 
  -6  12   4       39.21       34.76      6.88 o 
  -5  12   4       21.76       21.68      5.76 o 
  -4  12   4       51.20       63.27      8.36 o 
  -3  12   4        3.82        2.98      2.48 o 
  -2  12   4       24.56       22.06      3.78 o 
  -1  12   4      158.04      172.88      9.06 o 
   0  12   4       36.34       37.23      4.65 o 
   1  12   4        4.08       10.41      3.82 o 
   2  12   4      256.59      232.13     10.57 o 
   3  12   4      113.43      124.89     11.50 o 
   4  12   4        1.73        5.28      4.67 o 
   5  12   4       12.56       16.68      5.01 o 
   6  12   4       27.68       24.28      5.96 o 
  -6  13   4        6.75        4.88      4.96 o 
  -5  13   4       67.88       90.09     10.68 o 
  -4  13   4       42.62       62.87      9.23 o 
  -3  13   4       28.70       20.84      6.23 o 
  -2  13   4       18.60       10.82      5.69 o 
  -1  13   4       12.94       10.62      5.57 o 
   0  13   4       82.37       67.55      9.38 o 
   1  13   4       55.33       34.79      4.95 o 
   2  13   4       13.31        9.29      4.43 o 
   3  13   4       11.27        9.33      3.58 o 
 -15   0   5      291.35      306.07     19.45 o 
 -13   0   5      178.93      178.19      8.83 o 
 -11   0   5      361.70      350.77     11.60 o 
  -9   0   5      509.59      476.37     12.89 o 
  -7   0   5     1252.37     1209.80     29.63 o 
  -5   0   5     1313.46     1365.07     17.60 o 
  -3   0   5     2066.90     2500.18     30.89 o 
  -1   0   5      935.19     1160.21     12.50 o 
   1   0   5      447.50      390.44      9.37 o 
  11   0   5       65.11       83.71      8.96 o 
  13   0   5       52.58       58.95      8.47 o 
 -15   1   5       45.48       40.92      4.83 o 
 -14   1   5      138.75      130.14      6.59 o 
 -13   1   5       30.77       27.65      3.28 o 
 -12   1   5       47.35       46.15      3.83 o 
 -11   1   5      196.77      154.37      5.36 o 
 -10   1   5       35.66       35.39      2.63 o 
  -9   1   5      127.45      145.20      4.70 o 
  -8   1   5      931.19      919.46     18.26 o 
  -7   1   5      553.76      573.94      9.35 o 
  -6   1   5     1089.78     1005.23     11.49 o 
  -5   1   5       43.15       33.06      1.53 o 
  -4   1   5       22.01       21.33      1.52 o 
  -3   1   5      897.31      980.68      7.78 o 
  -2   1   5     3011.43     2752.69     17.09 o 
  -1   1   5        6.81       14.46      0.66 o 
   0   1   5     1692.50     1883.76     19.18 o 
   9   1   5       13.99       10.47      3.94 o 
  10   1   5       41.30       39.64      6.45 o 
  11   1   5       83.72       69.58      8.72 o 
  12   1   5       50.87       53.87      5.41 o 
  13   1   5        6.80       10.07      3.64 o 
  14   1   5       50.45       54.83      8.93 o 
 -15   2   5       41.20       40.70      4.11 o 
 -14   2   5       39.42       32.68      3.66 o 
 -13   2   5       73.63       71.27      4.82 o 
 -12   2   5      324.10      349.65     10.10 o 
 -11   2   5      385.63      363.44     12.28 o 
 -10   2   5      214.56      201.85      6.89 o 
  -9   2   5      585.48      511.07     11.09 o 
  -8   2   5     1568.14     1480.18     21.98 o 
  -7   2   5      725.19      585.16     10.91 o 
  -6   2   5       13.73       16.46      0.80 o 
  -5   2   5      391.23      354.52      6.16 o 
  -4   2   5     1561.45     1907.95     28.94 o 
  -3   2   5      236.42      313.09      4.90 o 
  -2   2   5     1477.88     1364.05     10.92 o 
  -1   2   5      812.23      827.94      7.03 o 
   0   2   5      620.54      774.15     13.06 o 
   1   2   5      241.60      189.08      4.76 o 
   2   2   5     4459.50     4741.16     64.05 o 
   3   2   5      961.57      983.77     25.02 o 
   4   2   5      212.81      210.07      9.81 o 
   5   2   5     1090.89     1063.77     56.57 o 
   6   2   5      834.56      777.02     34.23 o 
   7   2   5      109.97       80.96     14.20 o 
   8   2   5       31.72       28.98      5.24 o 
   9   2   5       66.82       66.16      7.60 o 
  10   2   5       27.56       27.76      5.87 o 
  11   2   5      114.07      112.12     10.54 o 
  12   2   5      152.89      142.00     12.39 o 
  13   2   5        0.45        8.26      5.15 o 
 -15   3   5       33.78       38.08      4.09 o 
 -14   3   5        2.33        9.35      2.60 o 
 -13   3   5       24.31       24.79      3.25 o 
 -12   3   5       49.10       35.50      3.43 o 
 -11   3   5      138.11      133.51      6.28 o 
 -10   3   5       96.07       87.67      3.14 o 
  -9   3   5       86.09       72.45      2.72 o 
  -8   3   5     1002.69      961.35     11.59 o 
  -7   3   5      187.51      215.55      4.45 o 
  -6   3   5      305.50      297.83      5.29 o 
  -5   3   5      133.16      124.42      3.09 o 
  -4   3   5     1207.80     1132.05     19.52 o 
  -3   3   5      584.96      728.99     13.88 o 
  -1   3   5      625.49      816.97      9.12 o 
   0   3   5     2341.95     2434.36     26.94 o 
   1   3   5      281.98      236.77      6.44 o 
   2   3   5      492.58      465.62     54.27 o 
   3   3   5      504.92      538.45     16.70 o 
   4   3   5      193.35      210.47     10.05 o 
   5   3   5      478.94      567.57     19.04 o 
   6   3   5     1423.23     1379.78     91.21 o 
   7   3   5       17.50       13.10      1.65 o 
   8   3   5       64.10       58.78      6.78 o 
   9   3   5       93.02       80.60      8.34 o 
  10   3   5      119.59      125.90     10.76 o 
  11   3   5      227.72      244.67     15.61 o 
  12   3   5      120.23      134.69     12.13 o 
  13   3   5        5.35        8.67      4.89 o 
 -15   4   5        2.56        2.81      2.65 o 
 -14   4   5        7.44       11.29      2.65 o 
 -13   4   5       11.14       10.35      2.42 o 
 -12   4   5        1.46        0.57      1.87 o 
 -11   4   5       73.42       67.59      4.39 o 
 -10   4   5       20.99       22.40      1.94 o 
  -9   4   5      155.58      138.27      4.24 o 
  -8   4   5     1204.01     1227.02     15.51 o 
  -7   4   5       59.62       64.00      2.53 o 
  -6   4   5       86.30       90.52      2.91 o 
  -5   4   5      164.84      150.14      4.18 o 
  -4   4   5       77.07       65.21      5.32 o 
  -3   4   5      134.37       80.93      5.70 o 
  -2   4   5      116.05      107.34      4.26 o 
  -1   4   5     2082.90     2067.19     30.85 o 
   0   4   5     1611.56     1707.64     60.93 o 
   1   4   5      788.00      760.13     19.95 o 
   2   4   5       76.01      112.82      6.53 o 
   3   4   5      141.52      149.17      8.14 o 
   4   4   5      278.64      318.87     19.86 o 
   5   4   5      508.44      490.22     50.07 o 
   6   4   5       23.52       13.57      3.23 o 
   7   4   5       69.07       62.62      6.57 o 
   8   4   5      164.33      176.02     11.73 o 
   9   4   5      273.77      277.85     15.62 o 
  10   4   5      153.54      156.64     12.13 o 
  11   4   5       21.96       18.39      5.75 o 
  12   4   5        5.64       -0.66      3.93 o 
  13   4   5       80.37       58.35      8.99 o 
 -15   5   5        6.27        5.37      2.85 o 
 -14   5   5       54.16       63.48      6.01 o 
 -13   5   5      269.78      247.73     10.98 o 
 -12   5   5       56.69       49.90      4.84 o 
 -11   5   5      107.40      109.48     13.06 o 
 -10   5   5       83.12       73.40      3.65 o 
  -9   5   5      314.42      311.91      7.97 o 
  -8   5   5        2.88       -0.64      1.03 o 
  -7   5   5      186.30      159.17      4.28 o 
  -6   5   5      238.21      248.68      6.08 o 
  -5   5   5      561.59      502.74      9.88 o 
  -4   5   5       59.96       51.01      5.16 o 
  -3   5   5       82.94       88.96      6.37 o 
  -2   5   5      634.01      555.97     29.40 o 
  -1   5   5      536.24      565.77     15.19 o 
   0   5   5      598.96      620.16     50.88 o 
   1   5   5      492.80      494.65      9.73 o 
   2   5   5       36.60       43.54      4.44 o 
   3   5   5      305.20      284.23     12.20 o 
   4   5   5      296.03      314.39     13.56 o 
   5   5   5      244.37      213.86     20.21 o 
   6   5   5      261.18      240.82     12.95 o 
   7   5   5      889.89      962.91     30.47 o 
   8   5   5        0.33       -0.04      3.42 o 
   9   5   5      262.07      248.69     15.33 o 
  10   5   5       74.51       69.04      8.58 o 
  11   5   5       21.39       19.97      5.79 o 
  12   5   5       40.82       60.36      8.98 o 
 -14   6   5        1.77        3.46      4.54 o 
 -13   6   5       79.31       73.24      6.25 o 
 -12   6   5       81.92       82.66      6.22 o 
 -11   6   5      153.23      171.16      8.49 o 
 -10   6   5        0.63        3.09      2.18 o 
  -9   6   5      440.02      431.07      9.66 o 
  -8   6   5      552.78      512.32      8.99 o 
  -7   6   5      155.79      177.20      4.71 o 
  -6   6   5      282.56      236.72      6.16 o 
  -5   6   5      304.68      276.87      8.37 o 
  -4   6   5      333.19      253.95     13.18 o 
  -3   6   5      836.91      888.49     25.33 o 
  -2   6   5      297.29      297.50     11.59 o 
  -1   6   5      250.51      215.15      6.89 o 
   0   6   5      163.77      146.92      7.68 o 
   1   6   5      104.90      112.76      4.10 o 
   2   6   5      226.74      251.21      7.06 o 
   3   6   5      834.73      815.45     20.28 o 
   4   6   5      194.52      199.48     11.21 o 
   5   6   5       30.87       42.58      5.63 o 
   6   6   5        7.03       17.95      4.36 o 
   7   6   5       53.59       63.41      7.39 o 
   8   6   5       23.57       28.66      5.86 o 
   9   6   5       35.76       42.21      6.82 o 
  10   6   5       46.25       65.77      8.64 o 
  11   6   5       78.17       69.11      9.00 o 
  12   6   5        2.92        0.99      3.97 o 
 -14   7   5       12.34       12.35      3.92 o 
 -13   7   5        3.32       -0.87      2.40 o 
 -12   7   5      105.20       80.40      6.28 o 
 -11   7   5       31.64       18.59      4.40 o 
 -10   7   5      150.99      166.00      7.84 o 
  -9   7   5      230.05      195.92      5.45 o 
  -8   7   5      107.35      124.80      4.24 o 
  -7   7   5      188.85      140.81      4.34 o 
  -6   7   5       45.72       50.37      2.90 o 
  -5   7   5      123.88      105.79      5.39 o 
  -4   7   5       61.30       57.83      4.08 o 
  -3   7   5      743.50      776.68     23.91 o 
  -2   7   5      387.05      400.47     10.29 o 
  -1   7   5     1052.32      995.55     19.33 o 
   0   7   5      198.71      227.48     10.47 o 
   1   7   5      464.27      412.78     18.16 o 
   2   7   5      932.96      920.32     39.80 o 
   3   7   5       11.06       12.43      2.63 o 
   4   7   5      545.49      471.34     12.93 o 
   5   7   5      225.83      220.21      8.25 o 
   6   7   5      158.85      162.04      7.45 o 
   7   7   5        4.58        5.00      4.13 o 
   8   7   5       54.81       67.48      8.44 o 
   9   7   5       74.15       67.61      8.99 o 
  10   7   5        3.68       15.82      5.70 o 
  11   7   5        2.43        3.18      3.91 o 
 -14   8   5       27.15       23.78      5.74 o 
 -13   8   5        2.80        4.59      3.70 o 
 -12   8   5        2.80        3.52      2.57 o 
 -11   8   5       21.24       35.27      5.80 o 
 -10   8   5       57.57       69.56      4.07 o 
  -9   8   5        9.70       10.41      1.64 o 
  -8   8   5       84.43       75.30      3.40 o 
  -7   8   5       21.96       17.91      2.08 o 
  -6   8   5      466.18      438.08     15.28 o 
  -5   8   5      331.62      333.71     10.50 o 
  -4   8   5      392.02      391.88     12.36 o 
  -3   8   5      726.76      681.35     22.74 o 
  -2   8   5      164.18      168.16     10.25 o 
  -1   8   5      903.23      968.83     21.29 o 
   0   8   5      110.82      104.45      7.48 o 
   1   8   5       34.33       36.18      4.90 o 
   2   8   5        7.98       15.56      2.10 o 
   3   8   5      126.91      110.63      5.32 o 
   4   8   5      165.84      150.00      6.56 o 
   5   8   5       60.77       49.35      4.09 o 
   6   8   5      311.55      310.68     10.81 o 
   7   8   5        0.67        0.79      2.10 o 
   8   8   5      179.66      158.43     12.21 o 
   9   8   5       37.51       31.63      5.31 o 
  10   8   5        5.06       -1.29      5.30 o 
  11   8   5       41.09       37.72      6.87 o 
 -10   9   5       83.33       98.34      8.93 o 
  -9   9   5       54.18       57.12      4.15 o 
  -8   9   5       15.66       22.43      2.62 o 
  -7   9   5       41.13       40.71      4.00 o 
  -6   9   5      199.41      173.28      7.80 o 
  -5   9   5       48.60       55.35      4.51 o 
  -4   9   5       16.62       12.12      2.61 o 
  -3   9   5       28.71       24.33      3.32 o 
  -2   9   5       32.66       36.55      5.30 o 
  -1   9   5      107.83      116.94     10.59 o 
   0   9   5       60.34       63.30      4.63 o 
   1   9   5      233.11      199.44     11.62 o 
   2   9   5       87.36       93.44      8.16 o 
   3   9   5        1.52        1.02      1.52 o 
   4   9   5       80.06       79.18      8.26 o 
   5   9   5       80.86       67.68      4.96 o 
   6   9   5       86.31       77.91      5.52 o 
   7   9   5      232.98      263.19     10.67 o 
   8   9   5       56.52       70.67      5.87 o 
   9   9   5       15.94       17.13      7.80 o 
  10   9   5       28.33       28.20      5.91 o 
  -9  10   5       14.42       23.41      4.82 o 
  -8  10   5       10.43        7.98      2.57 o 
  -7  10   5      137.17      155.57      7.79 o 
  -6  10   5       13.99       12.27      2.69 o 
  -5  10   5       77.52       90.04      5.99 o 
  -4  10   5      134.96      147.59      7.50 o 
  -3  10   5       55.90       52.42      8.75 o 
  -2  10   5      173.26      173.87      8.32 o 
  -1  10   5       39.15       35.03      5.25 o 
   0  10   5       69.12       91.66      5.88 o 
   1  10   5        4.09        5.16      3.28 o 
   2  10   5        4.44        8.42      3.80 o 
   3  10   5       76.12       95.51      9.11 o 
   4  10   5      101.94       98.08      9.67 o 
   5  10   5      117.55       97.32      9.67 o 
   6  10   5       49.65       50.21      7.68 o 
   7  10   5      263.10      271.72     17.47 o 
   8  10   5       39.00       29.05      6.78 o 
  -8  11   5       13.20       21.59      5.56 o 
  -7  11   5        6.19        3.03      3.58 o 
  -6  11   5       11.19       11.49      3.08 o 
  -5  11   5       22.85       18.54      3.34 o 
  -4  11   5       34.96       31.41      3.98 o 
  -3  11   5      152.96      156.81      8.20 o 
  -2  11   5       34.79       23.17      5.11 o 
  -1  11   5       13.88       22.97      3.84 o 
   0  11   5       47.57       62.54      7.31 o 
   1  11   5       32.69       39.73      4.43 o 
   2  11   5      196.27      170.15     12.39 o 
   3  11   5      166.33      145.75     11.84 o 
   4  11   5        9.05        9.11      4.50 o 
   5  11   5       14.21       12.13      5.10 o 
   6  11   5        1.50        4.36      4.99 o 
   7  11   5       22.76       22.29      6.68 o 
  -7  12   5       14.54        3.57      3.53 o 
  -6  12   5        1.32        5.21      3.58 o 
  -5  12   5       55.09       40.94      6.88 o 
  -4  12   5       45.94       45.31      4.89 o 
  -3  12   5       79.39       87.84     12.41 o 
  -2  12   5       32.90       27.30      6.95 o 
  -1  12   5       20.13       18.30      3.70 o 
   0  12   5       12.13       22.54      7.28 o 
   1  12   5        6.86        3.55      5.68 o 
   2  12   5      100.06      110.66      7.40 o 
   3  12   5        2.15        0.76      3.54 o 
   4  12   5       53.13       48.94      7.68 o 
   5  12   5       18.30       19.06      5.93 o 
  -6  13   5       19.39        8.84      4.71 o 
  -5  13   5       36.33       43.58      8.05 o 
  -4  13   5        4.11        1.92      4.16 o 
  -3  13   5        2.93       -3.71      4.21 o 
  -2  13   5        8.66       13.53      5.33 o 
  -1  13   5        6.49        5.90      5.07 o 
   0  13   5      150.21      147.13     16.21 o 
   1  13   5       15.57       17.84      5.41 o 
   2  13   5       30.23        4.89      4.27 o 
   3  13   5        3.77        8.24      4.05 o 
 -14   0   6       16.48       18.09      3.49 o 
 -12   0   6       38.80       37.78      4.20 o 
 -10   0   6      278.37      307.53     10.58 o 
  -8   0   6       85.77       68.50      4.40 o 
  -6   0   6       66.97       95.05      4.62 o 
  -4   0   6     3798.80     3825.68     80.34 o 
  -2   0   6     3091.45     3532.63     30.87 o 
   0   0   6       40.13       29.92      1.58 o 
   2   0   6     3713.52     3516.59     65.43 o 
  12   0   6       81.73       88.65      9.88 o 
 -16   1   6       71.15       49.04      7.33 o 
 -15   1   6       56.64       46.90      4.44 o 
 -14   1   6       36.15       35.13      3.83 o 
 -13   1   6       40.97       40.37      3.77 o 
 -12   1   6       75.43       57.97      3.61 o 
 -11   1   6      476.82      407.67      9.14 o 
 -10   1   6      126.24      164.70      5.40 o 
  -9   1   6       28.35       33.49      2.51 o 
  -8   1   6       32.49       32.50      2.28 o 
  -7   1   6      253.63      220.83      6.31 o 
  -6   1   6      609.89      531.53      7.39 o 
  -5   1   6       22.39        7.64      0.91 o 
  -4   1   6     2820.20     2642.98     45.45 o 
  -3   1   6      333.11      304.62      3.32 o 
  -2   1   6       10.61        5.86      0.53 o 
  -1   1   6      981.74     1145.47      8.53 o 
   0   1   6     2663.51     2784.47     22.54 o 
   1   1   6     1412.47     1780.11     21.87 o 
   2   1   6      340.64      388.12      9.56 o 
   3   1   6      185.80      192.45      5.01 o 
   9   1   6       78.01       89.89      8.70 o 
  10   1   6      221.86      218.58     14.29 o 
  11   1   6      196.97      223.47     15.07 o 
  12   1   6       46.54       50.65      5.47 o 
  13   1   6       52.54       56.55     12.54 o 
 -16   2   6       14.41       13.06      4.50 o 
 -15   2   6       26.23       27.14      3.65 o 
 -14   2   6       65.09       64.48      5.00 o 
 -13   2   6      289.56      272.81     11.12 o 
 -12   2   6       33.87       35.62      3.53 o 
 -11   2   6      187.92      199.36      7.23 o 
 -10   2   6      347.89      303.17      8.90 o 
  -9   2   6      360.12      341.07      9.37 o 
  -8   2   6      181.08      174.34      5.08 o 
  -7   2   6      202.02      165.80      4.14 o 
  -6   2   6      175.12      215.00      4.39 o 
  -5   2   6      928.49     1015.51     27.69 o 
  -4   2   6     1969.34     2032.88     23.95 o 
  -3   2   6     1230.47     1365.07     12.32 o 
  -2   2   6      939.47     1034.73      8.90 o 
  -1   2   6      460.28      383.03      4.64 o 
   0   2   6      152.49      164.06      3.22 o 
   1   2   6     1611.82     1752.34     26.60 o 
   2   2   6      619.31      622.50     13.98 o 
   5   2   6      175.51      147.85      9.15 o 
   6   2   6       84.18       85.60      7.30 o 
   7   2   6       10.89        6.67      3.54 o 
   8   2   6        9.25        4.33      3.50 o 
   9   2   6      332.29      331.77     16.99 o 
  10   2   6      145.26      155.77     11.94 o 
  11   2   6       26.28       21.71      5.47 o 
  12   2   6       12.94       22.64      6.18 o 
  13   2   6       27.00       32.86      6.98 o 
 -15   3   6       75.18       74.36      5.43 o 
 -14   3   6       72.23       77.56      5.31 o 
 -13   3   6       75.83       69.17      4.89 o 
 -12   3   6       10.95       11.47      2.50 o 
 -11   3   6      167.11      138.16      6.08 o 
 -10   3   6      255.20      256.53      9.76 o 
  -9   3   6      262.52      270.65      9.12 o 
  -8   3   6      512.72      473.96      9.08 o 
  -7   3   6       96.81       90.33      2.44 o 
  -6   3   6       62.08       81.05      2.71 o 
  -5   3   6      335.83      295.68      5.92 o 
  -4   3   6     1670.45     1766.85     28.20 o 
  -3   3   6      557.29      532.64      8.85 o 
  -2   3   6       95.50      123.78      2.57 o 
  -1   3   6     1789.20     1817.59     19.59 o 
   0   3   6     2496.04     2723.54     61.34 o 
   1   3   6      264.48      234.96     10.76 o 
   2   3   6       39.54       32.74      2.13 o 
   3   3   6      941.41      955.85     25.49 o 
   4   3   6      303.07      302.22     12.74 o 
   5   3   6       72.87       75.11      6.67 o 
   6   3   6       98.72       90.29      5.81 o 
   7   3   6       72.44       64.54      7.10 o 
   8   3   6       93.21       98.02      8.78 o 
   9   3   6       18.16       14.28      5.01 o 
  10   3   6      387.26      414.29     20.33 o 
  11   3   6       42.72       58.45      8.26 o 
  12   3   6       79.71       71.53      9.59 o 
 -15   4   6      102.95       96.29      7.44 o 
 -14   4   6      169.88      163.06      9.18 o 
 -13   4   6       89.73       95.09      6.77 o 
 -12   4   6       18.30       13.92      3.16 o 
 -11   4   6      156.66      156.06      7.93 o 
 -10   4   6      106.53       95.07      5.97 o 
  -9   4   6      259.28      261.89      5.12 o 
  -8   4   6        2.13        2.12      0.94 o 
  -7   4   6      143.88      127.08      3.55 o 
  -6   4   6        3.87        2.87      0.89 o 
  -5   4   6        4.53        2.67      1.54 o 
  -4   4   6       80.55      111.96      7.18 o 
  -3   4   6       56.73       51.69      4.91 o 
  -2   4   6      663.40      565.72     13.24 o 
  -1   4   6     2097.60     2292.86     28.05 o 
   0   4   6     2447.92     2280.71     98.47 o 
   1   4   6      533.45      526.03     15.67 o 
   2   4   6      311.51      317.28     12.01 o 
   3   4   6      182.04      210.41     10.05 o 
   4   4   6      460.87      421.92     27.76 o 
   5   4   6      330.26      263.18     11.95 o 
   6   4   6       50.31       47.64      2.97 o 
   7   4   6      281.90      270.01     14.29 o 
   8   4   6       35.62       42.19      6.43 o 
   9   4   6       38.23       36.74      6.17 o 
  10   4   6      125.58      140.58     11.76 o 
  11   4   6      125.37      145.27     12.76 o 
  12   4   6       40.26       47.13      7.73 o 
 -15   5   6        6.66       -0.01      3.17 o 
 -14   5   6       21.69       20.61      3.75 o 
 -13   5   6       43.69       47.95      5.19 o 
 -12   5   6       12.94       14.68      3.21 o 
 -11   5   6       24.46       17.24      3.16 o 
 -10   5   6       84.64       80.09      4.49 o 
  -9   5   6      107.24      100.71      3.55 o 
  -8   5   6       23.77       19.98      2.58 o 
  -7   5   6      771.39      724.26     19.25 o 
  -6   5   6        6.12        8.28      2.82 o 
  -5   5   6      232.66      264.37     17.63 o 
  -4   5   6      351.76      386.72     14.90 o 
  -3   5   6      612.37      583.49     19.10 o 
  -2   5   6      113.01      114.18      8.82 o 
  -1   5   6      177.41      190.52      6.52 o 
   0   5   6     1146.35     1094.95     75.82 o 
   1   5   6      588.59      560.98     14.05 o 
   2   5   6       77.17       68.31      5.56 o 
   3   5   6      110.33      139.14      8.48 o 
   4   5   6      154.04      168.96      9.89 o 
   5   5   6      108.50       99.94      9.64 o 
   6   5   6       13.62        8.49      3.30 o 
   7   5   6       63.94       69.76      7.57 o 
   8   5   6      184.35      178.97     12.26 o 
   9   5   6       11.63        0.67      3.90 o 
  10   5   6      106.76       86.89      9.86 o 
  11   5   6       31.79       41.11      7.54 o 
  12   5   6       36.10       59.42      9.12 o 
 -15   6   6       10.44       11.68      4.93 o 
 -14   6   6       11.80        9.27      3.14 o 
 -13   6   6        1.89        0.75      2.47 o 
 -12   6   6      199.99      231.94     10.50 o 
 -11   6   6       40.64       30.84      4.20 o 
 -10   6   6      107.10      117.31      5.20 o 
  -9   6   6       94.91       88.43      4.58 o 
  -8   6   6       91.40      107.98      3.81 o 
  -7   6   6      353.37      364.08      7.18 o 
  -6   6   6      410.05      382.55     12.23 o 
  -5   6   6      381.14      395.19     10.54 o 
  -4   6   6      435.85      409.71     16.02 o 
  -3   6   6       33.26       21.74      3.91 o 
  -2   6   6      188.98      199.84     10.98 o 
  -1   6   6     1051.24      981.34     37.70 o 
   0   6   6      378.42      400.70     13.83 o 
   1   6   6      197.42      194.14     13.75 o 
   2   6   6      167.24      165.60      9.72 o 
   3   6   6      116.34      117.44      5.75 o 
   4   6   6      496.48      489.70     18.71 o 
   5   6   6      266.59      278.30     14.05 o 
   6   6   6        6.66        4.45      3.36 o 
   7   6   6       43.15       34.57      6.03 o 
   8   6   6       77.59       82.31      8.86 o 
   9   6   6       18.15        7.00      4.07 o 
  10   6   6      116.69      134.62     12.30 o 
  11   6   6       20.23       12.21      4.74 o 
 -14   7   6        7.02        4.01      3.60 o 
 -13   7   6       41.42       39.98      4.77 o 
 -12   7   6       54.45       53.39      5.21 o 
 -11   7   6       70.89       48.53      6.58 o 
 -10   7   6       63.77       64.12      4.05 o 
  -9   7   6      159.45      150.93      4.79 o 
  -8   7   6       61.00       45.25      2.65 o 
  -7   7   6      183.13      178.77      5.89 o 
  -6   7   6       30.86       28.62      3.08 o 
  -5   7   6      698.62      648.54     15.12 o 
  -4   7   6      129.01      117.76      8.60 o 
  -3   7   6      218.32      201.25     11.22 o 
  -2   7   6      687.34      631.30     13.95 o 
  -1   7   6      313.49      245.77     12.21 o 
   0   7   6      343.58      315.59     12.69 o 
   1   7   6      377.15      379.48     21.66 o 
   2   7   6      171.66      161.83      5.73 o 
   3   7   6      180.86      154.73      9.02 o 
   4   7   6       82.75       57.53      3.97 o 
   5   7   6      427.96      416.84     11.90 o 
   6   7   6      183.23      170.91     11.99 o 
   7   7   6        3.04        2.38      3.44 o 
   8   7   6        5.64       13.37      5.45 o 
   9   7   6      151.00      159.81     13.32 o 
  10   7   6        1.27       -3.48      4.93 o 
 -13   8   6       13.42       17.54      5.51 o 
 -12   8   6        9.74        3.61      2.57 o 
 -11   8   6       19.10       27.39      5.29 o 
 -10   8   6        9.29       12.84      2.15 o 
  -9   8   6      165.92      165.93      6.11 o 
  -8   8   6      204.78      188.11      6.38 o 
  -7   8   6      155.29      142.97      6.76 o 
  -6   8   6       16.93       22.09      3.09 o 
  -5   8   6       18.04       13.24      2.39 o 
  -4   8   6       74.28       59.09      4.42 o 
  -3   8   6      297.19      302.26     14.48 o 
  -2   8   6      115.86       87.81      4.84 o 
  -1   8   6      279.63      297.31      9.49 o 
   0   8   6       48.21       44.25      3.82 o 
   1   8   6      192.76      203.40     10.92 o 
   2   8   6      197.27      194.63     10.69 o 
   3   8   6      111.11       91.26      4.73 o 
   4   8   6       20.26       27.83      3.07 o 
   5   8   6       53.46       63.51      4.62 o 
   6   8   6      126.97      125.08      9.35 o 
   7   8   6       76.43       62.74      5.27 o 
   8   8   6      114.76      111.18     13.81 o 
   9   8   6       10.94        9.35      3.07 o 
  10   8   6       18.59       16.83      5.53 o 
  11   8   6       13.72       10.30      4.85 o 
 -10   9   6       43.76       41.32      6.45 o 
  -9   9   6       56.36       61.43      4.90 o 
  -8   9   6       13.24        9.88      3.40 o 
  -7   9   6       87.85       89.61      5.71 o 
  -6   9   6       19.13       26.11      5.47 o 
  -5   9   6       39.35       49.05      4.31 o 
  -4   9   6        3.50        9.09      3.06 o 
  -3   9   6       60.19       53.44      6.50 o 
  -2   9   6      259.83      295.20     15.04 o 
  -1   9   6      317.82      309.81     10.24 o 
   0   9   6      113.62      116.86      6.29 o 
   1   9   6      128.37      126.73      9.07 o 
   2   9   6      119.46       99.82      8.48 o 
   3   9   6      271.88      247.87     13.95 o 
   4   9   6       90.88      103.05      9.45 o 
   5   9   6       75.40       77.65      8.69 o 
   6   9   6      166.88      148.05     11.93 o 
   7   9   6       10.96       19.69      5.34 o 
   8   9   6       21.51       22.58      6.39 o 
   9   9   6       25.37       35.89      7.68 o 
  -9  10   6      165.10      186.00     12.54 o 
  -8  10   6        2.73        5.37      1.92 o 
  -7  10   6       48.83       53.06      4.77 o 
  -6  10   6       33.17       51.67      4.77 o 
  -5  10   6       13.66       14.99      2.74 o 
  -4  10   6       66.12       66.36      5.25 o 
  -3  10   6       38.68       34.31     11.61 o 
  -2  10   6      164.50      148.43     10.80 o 
  -1  10   6        3.71        1.30      2.97 o 
   0  10   6      131.53      119.44      6.79 o 
   1  10   6       35.07       33.52      4.00 o 
   2  10   6      107.83      101.55      9.02 o 
   3  10   6      154.29      138.59     10.83 o 
   4  10   6       15.42       28.59      5.63 o 
   5  10   6       72.33       57.15      7.90 o 
   6  10   6      156.96      177.94     13.64 o 
   7  10   6       59.41       78.88      9.86 o 
   8  10   6        6.74        7.92      4.79 o 
  -7  11   6       41.83       42.51      4.55 o 
  -6  11   6       88.44       85.54      6.26 o 
  -5  11   6       45.93       45.67      4.61 o 
  -4  11   6       31.74       35.03      4.21 o 
  -3  11   6        2.39        0.86      2.18 o 
  -2  11   6       10.19       11.62      3.17 o 
  -1  11   6       10.02       17.86      5.07 o 
   0  11   6        8.71        7.49      2.56 o 
   1  11   6      244.02      249.83     10.55 o 
   2  11   6      295.53      320.29     17.03 o 
   3  11   6       10.17       15.83      4.82 o 
   4  11   6      109.33       84.30      9.31 o 
   5  11   6       45.31       40.10      7.33 o 
   6  11   6       68.37       58.83      8.79 o 
  -6  12   6       12.71       12.13      5.25 o 
  -5  12   6       77.15       92.78      6.78 o 
  -4  12   6        7.72        8.56      4.06 o 
  -3  12   6       10.76       10.35      3.12 o 
  -2  12   6       60.98       65.64      6.00 o 
  -1  12   6       52.50       48.21      5.24 o 
   0  12   6       61.16       52.32      7.72 o 
   1  12   6       17.00       16.70      3.48 o 
   2  12   6       28.04       23.15      4.15 o 
   3  12   6        2.55        8.39      4.18 o 
   4  12   6       58.53       53.97      7.99 o 
   5  12   6        4.90       -1.61      4.75 o 
  -5  13   6       17.21        7.97      5.13 o 
  -4  13   6        4.89        0.06      3.97 o 
  -3  13   6       52.40       60.02      8.98 o 
  -2  13   6       23.96       22.61      6.32 o 
  -1  13   6       36.06       40.72      5.24 o 
   0  13   6       47.05       41.66      7.46 o 
   1  13   6       20.47        7.33      4.26 o 
   2  13   6       29.85       31.87      4.67 o 
   3  13   6        4.04        3.81      4.85 o 
 -15   0   7       23.60       31.40      6.83 o 
 -13   0   7       67.34       89.41      6.52 o 
 -11   0   7       59.46       64.31      5.19 o 
  -9   0   7      338.30      272.26     13.51 o 
  -7   0   7      219.21      227.24     11.94 o 
  -5   0   7       10.92       33.85      1.76 o 
  -3   0   7     2287.37     2629.75     26.08 o 
  -1   0   7     2987.58     3130.68     34.45 o 
   1   0   7     1886.60     1792.43     36.19 o 
  11   0   7       88.66       90.05      9.74 o 
 -16   1   7       72.79       63.96      8.33 o 
 -15   1   7       41.12       35.97      4.08 o 
 -14   1   7        4.57        1.91      2.45 o 
 -13   1   7       76.73       76.24      5.07 o 
 -12   1   7      118.24      116.79      5.10 o 
 -11   1   7       29.56       41.25      3.03 o 
 -10   1   7       23.00       22.87      2.67 o 
  -9   1   7        4.41        6.64      1.94 o 
  -8   1   7      168.59      212.37      6.55 o 
  -7   1   7      146.37      123.62      3.71 o 
  -6   1   7       16.96       15.81      1.17 o 
  -5   1   7       49.91       36.53      1.70 o 
  -4   1   7      819.39      722.14      7.30 o 
  -3   1   7      275.00      254.57      2.76 o 
  -2   1   7      497.42      504.37      4.73 o 
  -1   1   7      179.81      157.78      2.26 o 
   0   1   7     1310.91     1330.05     13.16 o 
   1   1   7     1725.94     2044.72     37.25 o 
   2   1   7      451.50      408.88     10.35 o 
   3   1   7      429.46      445.63      9.94 o 
   9   1   7       21.03       23.96      5.56 o 
  10   1   7       99.07       97.19      9.88 o 
  11   1   7        0.97        1.16      3.85 o 
  12   1   7       26.31       27.16      4.55 o 
 -16   2   7       42.98       45.99      7.31 o 
 -15   2   7      272.59      310.54     15.74 o 
 -14   2   7        5.67        9.54      3.24 o 
 -13   2   7        6.65        6.33      3.50 o 
 -12   2   7      322.75      334.03     12.30 o 
 -11   2   7      160.06      141.96      7.60 o 
 -10   2   7       49.28       41.69      4.18 o 
  -9   2   7      242.30      215.84      6.04 o 
  -8   2   7      931.00      954.45     14.16 o 
  -7   2   7      211.10      222.50      5.57 o 
  -6   2   7     1465.67     1451.15     17.19 o 
  -5   2   7      116.90      121.17      2.93 o 
  -4   2   7      345.37      295.77      4.28 o 
  -3   2   7      107.49       70.42      1.79 o 
  -2   2   7       53.36      100.06      1.72 o 
  -1   2   7      244.52      266.60      3.67 o 
   0   2   7       29.88       24.48      1.47 o 
   1   2   7       82.12       75.14      2.74 o 
   2   2   7      203.54      153.01      5.55 o 
   6   2   7       90.03       91.71      7.85 o 
   7   2   7      312.86      326.52     15.91 o 
   8   2   7      542.63      567.10     22.61 o 
   9   2   7       58.37       60.68      7.66 o 
  10   2   7      263.57      284.68     16.74 o 
  11   2   7       73.35       81.19      9.75 o 
  12   2   7        9.35       10.21      5.36 o 
 -16   3   7        4.75        3.41      3.61 o 
 -15   3   7       24.98       30.19      4.62 o 
 -14   3   7       89.00       98.95      7.36 o 
 -13   3   7       80.31       73.75      6.18 o 
 -12   3   7      206.56      188.85      9.08 o 
 -11   3   7       61.87       71.22      5.58 o 
 -10   3   7      290.82      257.78     18.42 o 
  -9   3   7      374.44      368.99      9.43 o 
  -8   3   7      917.53      807.35     12.59 o 
  -7   3   7      200.73      175.13     12.81 o 
  -6   3   7      626.34      626.62      8.09 o 
  -5   3   7       12.52       21.93      1.55 o 
  -4   3   7      103.99       82.14      5.69 o 
  -3   3   7      160.62      187.13      5.00 o 
  -2   3   7      664.92      603.34      8.13 o 
  -1   3   7     1075.97     1125.23     36.22 o 
   0   3   7      266.39      312.01      6.46 o 
   1   3   7       37.62       38.03      4.73 o 
   2   3   7       59.14       71.62      4.63 o 
   3   3   7      184.01      199.21      9.84 o 
   4   3   7        5.14        0.74      2.77 o 
   5   3   7      497.85      518.45     19.00 o 
   6   3   7      260.77      252.78     17.97 o 
   7   3   7      140.50      141.44     10.28 o 
   8   3   7      152.89      161.56     11.53 o 
   9   3   7       91.18      100.77      9.69 o 
  10   3   7      293.25      304.57     17.66 o 
  11   3   7        7.60       10.06      4.89 o 
  12   3   7       63.08       67.71      9.13 o 
 -16   4   7        3.98       -0.56      3.36 o 
 -15   4   7       35.66       41.86      5.42 o 
 -14   4   7        0.98       -1.48      2.63 o 
 -13   4   7       29.89       28.15      4.19 o 
 -12   4   7       56.80       59.70      5.91 o 
 -11   4   7       10.39       11.74      3.71 o 
 -10   4   7       59.92       63.26      4.84 o 
  -9   4   7        1.99        3.15      1.03 o 
  -8   4   7      105.24       97.51      3.04 o 
  -7   4   7        3.83        4.34      1.04 o 
  -6   4   7       67.82       50.13      2.49 o 
  -5   4   7       72.77       66.00      6.08 o 
  -4   4   7     1291.18     1318.52     33.86 o 
  -3   4   7      372.82      395.78     11.72 o 
  -2   4   7      522.64      602.63     16.80 o 
  -1   4   7      164.40      133.77      4.84 o 
   0   4   7      196.55      174.85      7.62 o 
   1   4   7       20.15       15.34      2.73 o 
   2   4   7      230.94      256.70     10.84 o 
   3   4   7      433.55      483.00     16.82 o 
   4   4   7      115.14       83.76     11.34 o 
   5   4   7       36.31       26.81      2.34 o 
   6   4   7      158.33      144.21     10.05 o 
   7   4   7      160.86      135.25     10.21 o 
   8   4   7      273.64      247.66     14.68 o 
   9   4   7      208.26      223.30     14.48 o 
  10   4   7      158.92      177.36     13.68 o 
  11   4   7        8.24       14.34      4.93 o 
  12   4   7      129.38      154.63     13.72 o 
 -15   5   7       45.18       38.85      5.17 o 
 -14   5   7       17.11       18.33      3.74 o 
 -13   5   7       27.54       21.08      3.76 o 
 -12   5   7      122.72      106.15      7.10 o 
 -11   5   7       69.89       68.33     10.90 o 
 -10   5   7       26.71       27.71      4.92 o 
  -9   5   7      221.64      220.47      6.17 o 
  -8   5   7      143.17      121.94      4.23 o 
  -7   5   7       39.81       38.35      2.46 o 
  -6   5   7       14.42        4.17      1.46 o 
  -5   5   7      146.62      125.89      8.53 o 
  -4   5   7       18.73       11.79      3.45 o 
  -3   5   7      811.06      803.05     24.77 o 
  -2   5   7       48.28       52.86      3.02 o 
  -1   5   7     2142.29     2206.37     66.60 o 
   0   5   7      121.79      104.66      2.75 o 
   1   5   7       57.53       53.21      4.53 o 
   2   5   7      525.62      540.17     17.82 o 
   3   5   7      845.18      772.36     23.61 o 
   4   5   7       86.96      114.39      8.30 o 
   5   5   7      219.40      256.10     13.27 o 
   6   5   7       80.26       70.68      7.66 o 
   7   5   7        9.24       16.27      4.52 o 
   8   5   7       82.07       76.54      8.76 o 
   9   5   7       67.63       88.79      9.76 o 
  10   5   7       12.21       14.23      5.63 o 
  11   5   7       52.05       68.01      9.50 o 
 -15   6   7       42.11       33.67      6.50 o 
 -14   6   7        8.09        8.53      3.20 o 
 -13   6   7       46.30       42.90      6.86 o 
 -12   6   7       69.74       60.68      5.48 o 
 -11   6   7       19.33       24.47      6.33 o 
 -10   6   7       37.73       36.44      3.15 o 
  -9   6   7       22.98       25.77      3.38 o 
  -8   6   7      195.08      168.81      5.44 o 
  -7   6   7      113.05      125.18      4.67 o 
  -6   6   7       67.85       56.17      7.81 o 
  -5   6   7     1216.11     1101.32     32.70 o 
  -4   6   7      265.17      291.62     13.61 o 
  -3   6   7       88.23       73.24      6.89 o 
  -2   6   7      172.39      162.21      5.83 o 
  -1   6   7     1255.57     1222.47     22.07 o 
   0   6   7      528.93      555.54     17.28 o 
   1   6   7      380.13      360.81      7.98 o 
   2   6   7      111.84      105.52      4.32 o 
   3   6   7       86.33       85.50      7.16 o 
   4   6   7       19.19       21.55      4.29 o 
   5   6   7       17.09       29.40      5.04 o 
   6   6   7      103.69      106.83      9.19 o 
   7   6   7      127.19      112.48      9.94 o 
   8   6   7       41.68       33.46      6.06 o 
   9   6   7      177.84      183.42     13.73 o 
  10   6   7        5.49        9.31      5.10 o 
  11   6   7       34.47       32.89      6.82 o 
 -14   7   7       31.42       36.47      8.89 o 
 -13   7   7        8.22        8.91      3.56 o 
 -12   7   7       30.82       23.28      4.11 o 
 -11   7   7       72.68       81.81      5.00 o 
 -10   7   7       16.58       20.69      3.15 o 
  -9   7   7      128.53      115.56      6.47 o 
  -8   7   7      278.25      282.68      7.70 o 
  -7   7   7      176.12      178.79      7.19 o 
  -6   7   7      766.71      677.90     15.74 o 
  -5   7   7       77.45       78.10      5.43 o 
  -4   7   7       38.72       47.40      5.69 o 
  -3   7   7      248.06      201.09     11.68 o 
  -2   7   7      347.09      351.70      9.74 o 
  -1   7   7      514.16      459.53     11.80 o 
   0   7   7       53.58       61.80      4.30 o 
   1   7   7       38.45       30.69      5.78 o 
   2   7   7      642.06      594.62     12.54 o 
   3   7   7       29.59       32.42      4.71 o 
   4   7   7       38.51       37.66      3.27 o 
   5   7   7      108.75      109.37      5.89 o 
   6   7   7      192.81      193.63     13.02 o 
   7   7   7       11.81        8.14      4.21 o 
   8   7   7      141.07      162.92     13.00 o 
   9   7   7      117.16      132.00     12.36 o 
  10   7   7       94.51       87.15     10.58 o 
 -13   8   7       15.41       18.64      5.86 o 
 -12   8   7       84.55       66.21      8.65 o 
 -11   8   7        1.36        3.58      3.98 o 
 -10   8   7        1.66        5.03      2.53 o 
  -9   8   7       81.94       93.09      6.06 o 
  -8   8   7       85.02       90.48      4.52 o 
  -7   8   7      187.47      182.40      7.75 o 
  -6   8   7      114.41      114.28      6.17 o 
  -5   8   7       45.16       57.83      4.48 o 
  -4   8   7      125.45      116.47      9.26 o 
  -3   8   7       42.79       66.09      7.09 o 
  -2   8   7      159.63      141.50     14.93 o 
  -1   8   7       76.67       87.31      5.09 o 
   0   8   7        1.13        1.99      3.30 o 
   1   8   7       48.36       33.22      4.73 o 
   2   8   7        0.82        0.65      1.06 o 
   3   8   7      133.30      132.19      5.68 o 
   4   8   7      159.72      172.43     12.58 o 
   5   8   7       14.56       13.86      2.54 o 
   6   8   7       56.78       51.61      4.55 o 
   7   8   7       69.05       60.44      5.20 o 
   8   8   7       80.80       88.20      6.35 o 
   9   8   7       10.95        4.64      4.90 o 
 -12   9   7       21.93       33.44      6.69 o 
 -11   9   7        3.05        9.39      4.86 o 
 -10   9   7       18.01       39.66      6.60 o 
  -9   9   7       62.54       56.09      4.88 o 
  -8   9   7       31.80       38.49      4.13 o 
  -7   9   7       12.87        6.21      2.31 o 
  -6   9   7        1.02        1.06      2.10 o 
  -5   9   7       73.66       72.55      5.40 o 
  -4   9   7      222.62      240.46     13.88 o 
  -3   9   7      351.92      332.85     16.41 o 
  -2   9   7        3.09        5.82      3.63 o 
  -1   9   7        7.63       15.09      2.79 o 
   0   9   7      118.22      112.78      6.32 o 
   1   9   7       43.52       38.39      5.19 o 
   2   9   7       46.36       45.67      6.03 o 
   3   9   7      154.99      179.64     11.85 o 
   4   9   7       25.92       24.10      5.45 o 
   5   9   7      128.55      124.79     10.80 o 
   6   9   7      122.26      121.42     11.26 o 
   7   9   7        7.48        9.44      5.12 o 
   8   9   7        8.90        3.74      3.60 o 
 -10  10   7       57.76       46.46      7.24 o 
  -9  10   7       10.81       12.86      8.23 o 
  -8  10   7       76.82      111.52      6.84 o 
  -7  10   7      114.08      123.27      7.09 o 
  -6  10   7       63.33       51.88     13.86 o 
  -5  10   7       38.84       40.86      4.33 o 
  -4  10   7       30.40       22.21      6.84 o 
  -3  10   7       19.61       21.92      3.75 o 
  -2  10   7       54.87       44.64      6.68 o 
  -1  10   7        9.20        4.54      2.17 o 
   0  10   7       73.55       85.40      5.81 o 
   1  10   7      126.59      131.75      9.97 o 
   2  10   7      208.51      166.06     11.58 o 
   3  10   7       46.62       37.00      6.15 o 
   4  10   7       40.79       49.10      7.19 o 
   5  10   7       21.69       29.57      6.37 o 
   6  10   7       72.44       67.45      8.87 o 
   7  10   7       58.88       54.42      8.31 o 
  -8  11   7       40.45       61.62      7.94 o 
  -7  11   7       48.11       40.54      6.46 o 
  -6  11   7       17.60       23.35      4.60 o 
  -5  11   7      101.20       97.58      6.68 o 
  -4  11   7       32.74       33.17      4.25 o 
  -3  11   7        5.61        3.58      4.72 o 
  -2  11   7       39.82       39.60      6.55 o 
  -1  11   7       69.42       63.81      7.95 o 
   0  11   7        5.95        6.84      2.88 o 
   1  11   7       17.69       19.97      3.72 o 
   2  11   7        0.52        4.70      2.92 o 
   3  11   7       12.64        6.25      3.81 o 
   4  11   7       32.22       31.74      6.49 o 
   5  11   7       21.54       34.66      6.77 o 
   6  11   7       36.29       52.14      8.39 o 
  -6  12   7       12.22       18.66      3.58 o 
  -5  12   7       28.17       32.01      4.56 o 
  -4  12   7       32.59       25.62      4.14 o 
  -3  12   7        0.72       -0.78      2.57 o 
  -2  12   7        0.63        5.08      2.79 o 
  -1  12   7       75.11       69.07      8.50 o 
   0  12   7       27.22       27.23      5.94 o 
   1  12   7        6.96        2.03      3.76 o 
   2  12   7       14.31       17.08      4.33 o 
   3  12   7        5.09        5.25      3.25 o 
   4  12   7        9.75       12.63      4.93 o 
  -5  13   7        2.78        5.31      5.15 o 
  -4  13   7       14.58       10.23      5.37 o 
  -3  13   7       17.76       17.58      6.38 o 
  -2  13   7      137.70      149.93      9.26 o 
  -1  13   7       30.01       28.67      6.24 o 
   0  13   7       11.55        4.76      3.93 o 
   1  13   7        0.41       -3.28      4.11 o 
 -14   0   8        9.56       13.77      4.61 o 
 -12   0   8      231.06      257.92     15.02 o 
 -10   0   8      484.08      451.38     19.14 o 
  -8   0   8      129.56      112.48      8.55 o 
  -6   0   8      367.68      308.35      6.31 o 
  -4   0   8      380.18      412.87      5.60 o 
  -2   0   8      321.93      243.84      4.17 o 
   0   0   8      123.29      162.02      5.05 o 
  12   0   8      147.10      143.10     13.10 o 
 -16   1   8       30.89       34.97      6.94 o 
 -15   1   8       57.98       64.26     12.36 o 
 -14   1   8        3.49       -1.33      2.31 o 
 -13   1   8      121.51      101.54      5.74 o 
 -12   1   8       37.32       30.24      3.36 o 
 -11   1   8        7.63        6.66      4.87 o 
 -10   1   8       38.84       38.96      4.00 o 
  -9   1   8      263.78      260.75      9.59 o 
  -8   1   8      976.44      953.62     16.61 o 
  -7   1   8      132.02      132.41      3.53 o 
  -6   1   8     1086.06     1065.90     17.72 o 
  -5   1   8      379.70      390.94      7.63 o 
  -4   1   8      734.40      665.08      6.96 o 
  -3   1   8      581.84      556.66      4.79 o 
  -2   1   8      384.19      306.17      3.55 o 
  -1   1   8       41.03       53.79      1.37 o 
   0   1   8      345.65      362.84      5.87 o 
   1   1   8      569.30      541.33     12.69 o 
   2   1   8        0.50        1.59      1.02 o 
   3   1   8      200.96      198.72      5.56 o 
   9   1   8       53.35       47.71      6.98 o 
  10   1   8        5.93        6.05      4.08 o 
  11   1   8       52.06       48.67      7.94 o 
  12   1   8        6.29        1.28     11.41 o 
 -16   2   8       16.27       22.01      6.12 o 
 -15   2   8       77.76       70.27      6.54 o 
 -14   2   8        2.13        7.78      3.07 o 
 -13   2   8       17.65       26.61      5.94 o 
 -12   2   8       45.13       33.04      4.32 o 
 -11   2   8       55.07       62.43      5.36 o 
 -10   2   8      193.91      185.96      9.75 o 
  -9   2   8     1158.75     1224.63     20.26 o 
  -8   2   8     1227.19     1213.28     20.19 o 
  -7   2   8       98.76       90.93      3.67 o 
  -6   2   8      108.34       92.15      3.00 o 
  -5   2   8       72.04       72.44      1.86 o 
  -4   2   8      297.62      329.58      4.34 o 
  -3   2   8      790.12      779.69      8.50 o 
  -2   2   8       88.21      101.77      2.18 o 
  -1   2   8     1138.39     1048.48     15.57 o 
   0   2   8       85.10       73.75      2.68 o 
   1   2   8      326.64      284.35      6.50 o 
   2   2   8       64.11       65.79      2.75 o 
   4   2   8       13.87        9.70      1.16 o 
   6   2   8      421.42      398.76     17.29 o 
   7   2   8      238.79      256.88     14.26 o 
   8   2   8       12.23       11.86      4.66 o 
   9   2   8      174.89      180.11     13.23 o 
  10   2   8       10.73       16.44      5.24 o 
  11   2   8       37.81       51.90      8.31 o 
  12   2   8       30.67       35.46      7.51 o 
 -16   3   8       51.17       62.29      8.47 o 
 -15   3   8       83.01       70.12      6.61 o 
 -14   3   8       90.99      105.12      7.62 o 
 -13   3   8        7.15        5.47      3.03 o 
 -12   3   8       36.24       43.56      4.82 o 
 -11   3   8      111.18       92.13      9.47 o 
 -10   3   8       66.08       50.63      5.63 o 
  -9   3   8      132.07      121.82      5.28 o 
  -8   3   8      118.06      134.30      5.38 o 
  -7   3   8      170.54      187.67      6.14 o 
  -6   3   8      536.38      518.33     10.33 o 
  -5   3   8      711.58      687.66     12.23 o 
  -4   3   8      115.42      128.23      4.76 o 
  -3   3   8      349.22      377.93      8.66 o 
  -2   3   8      613.44      650.72     12.16 o 
  -1   3   8      235.36      208.81      3.59 o 
   0   3   8      431.90      411.27     12.58 o 
   1   3   8      492.45      547.73     10.35 o 
   2   3   8       21.78       24.53      1.85 o 
   3   3   8        1.82        2.25      1.17 o 
   4   3   8      120.81      107.18      7.80 o 
   5   3   8      416.70      388.40     16.43 o 
   6   3   8       28.69       40.07      5.76 o 
   7   3   8      212.31      228.15     13.49 o 
   8   3   8      198.32      182.51     12.63 o 
   9   3   8      173.55      188.77     13.64 o 
  10   3   8      159.29      162.47     13.05 o 
  11   3   8       38.75       48.46      7.92 o 
 -15   4   8       11.07       11.41      3.33 o 
 -14   4   8       60.96       69.57      6.40 o 
 -13   4   8      181.98      188.29     10.89 o 
 -12   4   8       38.63       49.98      5.25 o 
 -11   4   8       94.02       97.47      6.60 o 
 -10   4   8      313.52      316.26     11.46 o 
  -9   4   8       47.72       38.61      3.22 o 
  -8   4   8       34.83       37.36      2.33 o 
  -7   4   8       29.06       23.74      1.30 o 
  -6   4   8      283.01      268.87      5.06 o 
  -5   4   8      793.95      766.56     16.23 o 
  -4   4   8      213.47      202.55     12.11 o 
  -3   4   8       11.10        9.55      0.98 o 
  -2   4   8      340.32      349.11      9.60 o 
  -1   4   8      225.57      217.47      6.57 o 
   0   4   8      415.60      425.46     13.47 o 
   1   4   8       47.44       53.65      4.64 o 
   2   4   8      357.23      349.16     13.40 o 
   3   4   8     1051.46      950.88     65.55 o 
   4   4   8      516.68      513.39     10.18 o 
   5   4   8      105.40      109.75      8.55 o 
   6   4   8       77.70       73.52      7.67 o 
   7   4   8       39.64       48.39      6.68 o 
   8   4   8        7.57       15.93      5.06 o 
   9   4   8      173.62      185.29     13.78 o 
  10   4   8       81.81       84.58      9.81 o 
  11   4   8       40.89       47.59      8.21 o 
 -15   5   8        7.15        1.38      2.72 o 
 -14   5   8       12.86       23.02      5.01 o 
 -13   5   8        1.47        2.00      4.56 o 
 -12   5   8       62.99       57.68      7.24 o 
 -11   5   8       25.46       28.51      4.00 o 
 -10   5   8      220.21      203.80      8.14 o 
  -9   5   8        6.61        9.66      2.09 o 
  -8   5   8       71.70       63.70      2.97 o 
  -7   5   8       10.13       11.72      1.67 o 
  -6   5   8      110.98      104.43      4.74 o 
  -5   5   8      379.05      325.93     14.72 o 
  -4   5   8      117.16      133.34      9.02 o 
  -3   5   8       11.52       10.09      3.18 o 
  -2   5   8      540.99      559.34     11.90 o 
  -1   5   8      392.91      397.57      9.96 o 
   0   5   8      956.54      991.40     25.37 o 
   1   5   8       71.58       59.05      5.28 o 
   2   5   8      363.27      363.95     14.26 o 
   3   5   8      111.62      126.08      8.45 o 
   4   5   8       31.37       41.67      5.52 o 
   5   5   8       11.45        6.21      3.27 o 
   6   5   8      144.54      175.32     11.68 o 
   7   5   8       22.70       28.06      5.24 o 
   8   5   8      133.68      155.92     12.19 o 
   9   5   8       68.28       70.45      9.16 o 
  10   5   8       44.22       41.01      7.07 o 
  11   5   8       27.20       30.11      6.76 o 
 -14   6   8       24.46       25.88      5.91 o 
 -13   6   8       15.56        4.64      3.46 o 
 -12   6   8       20.74       31.81      6.29 o 
 -11   6   8       20.84       29.08     10.39 o 
 -10   6   8      159.05      155.38      8.11 o 
  -9   6   8       45.55       43.06      4.22 o 
  -8   6   8      244.54      261.68      6.99 o 
  -7   6   8      200.58      160.49      7.57 o 
  -6   6   8      189.34      155.51      6.34 o 
  -5   6   8      592.34      557.52     20.78 o 
  -4   6   8       39.77       43.77      5.50 o 
  -3   6   8       12.05       12.23      3.47 o 
  -2   6   8      479.65      423.47     13.12 o 
  -1   6   8      109.06      111.06      7.37 o 
   0   6   8      425.69      366.76     10.35 o 
   1   6   8       51.33       51.56      4.46 o 
   2   6   8       49.29       54.45      3.14 o 
   3   6   8       74.31       64.11      6.37 o 
   4   6   8       88.17       86.65      7.73 o 
   5   6   8       46.13       42.93      5.95 o 
   6   6   8      322.56      319.85     16.56 o 
   7   6   8        8.21        5.15      3.34 o 
   8   6   8      140.23      112.58     10.70 o 
   9   6   8       90.87       89.51     10.08 o 
  10   6   8       12.82       18.86      5.06 o 
 -13   7   8       17.02       15.94      5.12 o 
 -12   7   8       12.13       20.26      5.72 o 
 -11   7   8       71.40       95.50      5.36 o 
 -10   7   8       34.08       28.02      3.80 o 
  -9   7   8      176.60      156.28      7.81 o 
  -8   7   8      133.01      114.36      4.80 o 
  -7   7   8      154.32      138.10      6.37 o 
  -6   7   8      226.14      204.55      7.92 o 
  -5   7   8       37.53       36.37      3.62 o 
  -4   7   8       32.28       39.00      5.50 o 
  -3   7   8      287.73      251.40     13.55 o 
  -2   7   8       37.68       39.03      5.34 o 
  -1   7   8      170.54      170.36      6.80 o 
   0   7   8       90.87       81.17      4.84 o 
   1   7   8      268.85      235.85     25.08 o 
   2   7   8      139.05      117.47      4.58 o 
   3   7   8        1.57        0.14      1.17 o 
   4   7   8        5.35        6.92      1.97 o 
   5   7   8      271.31      290.99     15.61 o 
   6   7   8        5.83        4.49      4.43 o 
   7   7   8      155.83      136.25     11.54 o 
   8   7   8       38.14       38.40      7.37 o 
   9   7   8      126.72      133.26     12.55 o 
 -12   8   8       33.73       45.20      8.02 o 
 -11   8   8       17.94       12.66     10.20 o 
 -10   8   8        0.10        1.42      2.14 o 
  -9   8   8      153.57      179.18      8.57 o 
  -8   8   8       55.58       58.08      6.16 o 
  -7   8   8       27.66       34.31      3.68 o 
  -6   8   8       36.19       43.90      3.96 o 
  -5   8   8      252.16      249.50     11.06 o 
  -4   8   8        1.41       -1.21      3.23 o 
  -3   8   8      295.07      286.24     15.12 o 
  -2   8   8      202.37      237.02      8.33 o 
  -1   8   8       73.37       76.90      5.23 o 
   0   8   8      189.75      185.03      7.77 o 
   1   8   8      127.85      128.17      8.80 o 
   2   8   8       36.74       32.07      5.01 o 
   3   8   8       80.01       58.64      6.76 o 
   4   8   8      209.55      194.35     12.54 o 
   5   8   8      107.02      104.10      9.73 o 
   6   8   8       85.00       86.67      9.28 o 
   7   8   8       32.52       24.96      6.20 o 
   8   8   8       45.35       46.75      7.76 o 
   9   8   8       64.68       57.17      8.94 o 
 -11   9   8       44.89       34.03      6.80 o 
 -10   9   8        9.47       12.31      3.12 o 
  -9   9   8      119.12      113.33      6.98 o 
  -8   9   8       28.54       25.70      3.70 o 
  -7   9   8        4.13        8.51      3.07 o 
  -6   9   8        6.50        6.36      2.40 o 
  -5   9   8       84.51       92.30      6.16 o 
  -4   9   8       67.77       62.14      7.37 o 
  -3   9   8       85.74       92.10      9.00 o 
  -2   9   8       37.23       43.45      6.51 o 
  -1   9   8       48.46       50.82      7.70 o 
   0   9   8       46.69       55.58      4.66 o 
   1   9   8       25.34       23.61      3.90 o 
   2   9   8      266.40      290.59     14.91 o 
   3   9   8      196.82      224.59     13.50 o 
   4   9   8      265.95      233.77     14.38 o 
   5   9   8       18.68       18.14      5.34 o 
   6   9   8      143.98      161.00     13.01 o 
   7   9   8       11.93       20.25      5.70 o 
   8   9   8        9.26       20.37      5.91 o 
 -11  10   8       80.38       73.85      8.74 o 
 -10  10   8       22.36       15.48      5.28 o 
  -9  10   8       11.86        2.15      7.73 o 
  -8  10   8       69.82       55.06      5.19 o 
  -7  10   8       61.01       65.86      8.24 o 
  -6  10   8       76.05       81.68      6.02 o 
  -5  10   8      146.73      173.78      8.61 o 
  -4  10   8      145.33      136.64      7.69 o 
  -3  10   8        3.33        3.61      3.64 o 
  -2  10   8       14.05        9.96      4.47 o 
  -1  10   8       15.39       23.83      3.43 o 
   0  10   8       17.91       17.93      3.34 o 
   1  10   8      152.64      121.68     10.98 o 
   2  10   8      115.49      100.53      9.26 o 
   3  10   8        0.73        0.95      3.74 o 
   4  10   8       39.67       27.69      5.69 o 
   5  10   8        6.17        6.32      4.18 o 
   6  10   8        6.84       10.17      4.90 o 
   7  10   8       29.76       33.33      6.93 o 
  -9  11   8       60.82       72.64      8.80 o 
  -8  11   8      111.88      131.51      7.85 o 
  -7  11   8       20.69       26.11      5.82 o 
  -6  11   8       16.45       14.51      3.72 o 
  -5  11   8        7.68       19.86      7.00 o 
  -4  11   8       27.05       27.94      9.87 o 
  -3  11   8        1.79        4.74      2.84 o 
  -2  11   8       38.12       40.02      6.84 o 
  -1  11   8       49.02       70.39      8.84 o 
   0  11   8      105.05      125.96      7.47 o 
   1  11   8       21.04       28.61      5.80 o 
   2  11   8       30.92       38.49      4.56 o 
   3  11   8       14.29       29.94      6.03 o 
   4  11   8       14.42       23.16      6.04 o 
   5  11   8       34.28       28.15      6.27 o 
  -6  12   8       24.08       41.05      7.00 o 
  -5  12   8       10.90        3.13      2.95 o 
  -4  12   8       38.83       32.16      6.45 o 
  -3  12   8        5.97       13.89      3.68 o 
  -2  12   8       29.50       30.11      4.69 o 
  -1  12   8        1.31        0.55      3.62 o 
   0  12   8       16.19       20.70      5.78 o 
   1  12   8       25.42       25.22      6.40 o 
   2  12   8       27.22       40.47      8.02 o 
   3  12   8        0.51       -4.30      4.82 o 
   4  12   8        3.82        9.31      4.77 o 
  -3  13   8       24.93       19.52      5.20 o 
  -2  13   8       36.24       40.81      7.60 o 
  -1  13   8        1.56       -2.63      3.99 o 
 -15   0   9      123.57      122.98     11.65 o 
 -13   0   9      211.40      202.01     13.89 o 
 -11   0   9       12.53       18.95      4.49 o 
  -9   0   9      645.82      600.48     22.39 o 
  -7   0   9      436.70      385.69     17.16 o 
  -5   0   9      331.40      360.88      5.22 o 
  -3   0   9       52.95       63.61      2.14 o 
  -1   0   9      957.61     1077.57     15.27 o 
   1   0   9     2213.58     2107.14     31.51 o 
  11   0   9       29.39       23.57      6.38 o 
 -16   1   9       27.30       22.97      5.69 o 
 -15   1   9        5.75       -2.81      4.34 o 
 -14   1   9        3.40        1.66      3.44 o 
 -13   1   9       51.42       49.08      5.05 o 
 -12   1   9      103.71       76.19      6.05 o 
 -11   1   9       49.19       41.94      4.58 o 
 -10   1   9       87.30      100.48      6.33 o 
  -9   1   9      291.16      311.72     11.89 o 
  -8   1   9      168.69      145.90      7.76 o 
  -7   1   9       71.45       67.56      2.39 o 
  -6   1   9      890.15      896.30     11.65 o 
  -5   1   9      151.13      134.72      2.83 o 
  -4   1   9      273.82      282.07      3.22 o 
  -3   1   9      200.13      134.40      2.19 o 
  -2   1   9      695.13      688.36      6.74 o 
  -1   1   9      249.71      235.98      3.84 o 
   0   1   9       40.74       26.98      1.58 o 
   1   1   9      814.26      953.10     16.31 o 
   2   1   9      991.87     1085.06     23.77 o 
   3   1   9      296.55      273.33      7.21 o 
   9   1   9        0.30        8.46      4.37 o 
  10   1   9      143.35      157.10     13.23 o 
  11   1   9       17.52       32.29      7.04 o 
 -16   2   9      117.98      133.28     12.61 o 
 -15   2   9       41.78       35.81      7.02 o 
 -14   2   9      103.78      107.02     10.68 o 
 -13   2   9        0.89        2.45      3.91 o 
 -12   2   9      193.72      220.21     14.32 o 
 -11   2   9       10.00        8.61      4.05 o 
 -10   2   9       62.11       73.26      7.31 o 
  -9   2   9      214.17      206.70      7.15 o 
  -8   2   9      181.55      189.32      5.67 o 
  -7   2   9       22.08       23.60      2.16 o 
  -6   2   9       27.76       30.36      1.88 o 
  -5   2   9       48.59       38.58      1.47 o 
  -4   2   9      658.67      650.16      7.06 o 
  -3   2   9       13.97        4.04      0.62 o 
  -2   2   9      730.41      836.15      8.83 o 
  -1   2   9      228.39      226.17      3.98 o 
   0   2   9      485.15      403.84      6.54 o 
   1   2   9      354.26      350.26      6.46 o 
   2   2   9       39.29       29.21      1.88 o 
   3   2   9      149.96      136.49      3.95 o 
   4   2   9      161.21      135.20      4.29 o 
   6   2   9      398.81      400.19     17.86 o 
   7   2   9      129.09      133.33     10.54 o 
   8   2   9        1.18       -0.42      4.03 o 
   9   2   9       55.79       46.53      7.39 o 
  10   2   9       72.57       82.10      9.76 o 
  11   2   9       31.72       38.20      7.21 o 
 -15   3   9       43.76       31.18      6.97 o 
 -14   3   9      125.49      122.71     11.50 o 
 -13   3   9        2.25        6.48      3.92 o 
 -12   3   9       85.64       87.42      9.29 o 
 -11   3   9       45.43       40.15      6.64 o 
 -10   3   9       45.89       35.60      4.02 o 
  -9   3   9      156.84      160.12      6.26 o 
  -8   3   9        9.69        3.80      1.60 o 
  -7   3   9       46.75       46.28      3.41 o 
  -6   3   9       25.44       29.70      1.29 o 
  -5   3   9      135.74      149.39      4.64 o 
  -4   3   9       72.91       59.81      2.72 o 
  -3   3   9      122.17      102.16      2.58 o 
  -2   3   9      314.51      315.02      6.17 o 
  -1   3   9       60.57       77.09      2.17 o 
   0   3   9      155.27      203.79      6.85 o 
   1   3   9        6.55        6.59      1.29 o 
   2   3   9      629.34      701.59     17.74 o 
   3   3   9      268.30      246.70      6.84 o 
   4   3   9       56.64       50.28      5.84 o 
   5   3   9      124.68      131.72      6.04 o 
   6   3   9      195.40      187.09     11.94 o 
   7   3   9      346.13      352.34     17.58 o 
   8   3   9      139.01      151.11     11.99 o 
   9   3   9        8.88       12.45      5.28 o 
  10   3   9       39.42       46.26      7.74 o 
  11   3   9      126.37      140.85     13.25 o 
 -15   4   9       33.40       21.10      6.20 o 
 -14   4   9       10.23       13.36      4.75 o 
 -13   4   9       60.70       71.23      8.95 o 
 -12   4   9      132.60      149.97     12.13 o 
 -11   4   9      283.03      313.43     12.15 o 
 -10   4   9       43.03       40.47      3.56 o 
  -9   4   9        0.05        3.50      1.86 o 
  -8   4   9       29.32       24.55      2.69 o 
  -7   4   9       13.41        8.26      1.15 o 
  -6   4   9      311.33      327.24      5.85 o 
  -5   4   9       23.47       20.19      2.14 o 
  -4   4   9       92.58       72.96      3.95 o 
  -3   4   9       24.02       22.04      1.61 o 
  -2   4   9        3.83        7.02      1.52 o 
  -1   4   9      931.56      973.63     32.87 o 
   0   4   9      321.96      318.56      9.00 o 
   1   4   9      261.75      261.13     16.41 o 
   2   4   9      294.67      236.78     14.14 o 
   3   4   9      115.44      115.11      3.56 o 
   4   4   9      109.29      134.94      4.36 o 
   5   4   9       44.55       39.26      5.59 o 
   6   4   9       15.32        6.38      3.57 o 
   7   4   9      176.61      163.48     11.97 o 
   8   4   9       74.72       63.52      8.15 o 
   9   4   9       52.47       55.24      8.37 o 
  10   4   9      143.31      140.46     12.84 o 
 -14   5   9       10.78       10.74      4.36 o 
 -13   5   9      151.37      159.63     13.05 o 
 -12   5   9       41.22       47.48      7.79 o 
 -11   5   9       68.33       58.98      5.62 o 
 -10   5   9      191.04      209.00      7.67 o 
  -9   5   9       70.50       69.88      4.38 o 
  -8   5   9       34.04       36.74      6.51 o 
  -7   5   9      259.64      265.27      6.70 o 
  -6   5   9       98.82      112.80      5.00 o 
  -5   5   9      317.56      317.86      9.11 o 
  -4   5   9       27.05       24.57      4.48 o 
  -3   5   9      366.52      376.88     10.82 o 
  -2   5   9        0.74        1.85      1.26 o 
  -1   5   9     1311.60     1280.05     22.88 o 
   0   5   9       29.53       36.08      3.17 o 
   1   5   9      106.92      125.32      7.68 o 
   2   5   9       57.55       47.41      5.20 o 
   3   5   9      251.49      223.24     11.71 o 
   4   5   9       80.99       88.75      7.76 o 
   5   5   9       59.95       72.29      7.52 o 
   6   5   9       75.02       67.32      7.50 o 
   7   5   9      118.77      111.30     10.19 o 
   8   5   9       64.27       90.88      9.79 o 
   9   5   9       35.69       48.08      7.64 o 
  10   5   9       20.76       26.56      6.51 o 
 -14   6   9       10.13        6.30      4.28 o 
 -13   6   9        3.08       -0.75      3.40 o 
 -12   6   9       25.92       22.09      5.79 o 
 -11   6   9       11.37       12.47      3.15 o 
 -10   6   9       25.04       21.04      2.95 o 
  -9   6   9      331.13      360.46     20.82 o 
  -8   6   9       31.52       40.20      4.17 o 
  -7   6   9      338.29      328.65      8.14 o 
  -6   6   9      102.06      105.77      5.25 o 
  -5   6   9      122.31      123.08      9.60 o 
  -4   6   9      375.40      360.55     16.52 o 
  -3   6   9      576.10      563.44     17.71 o 
  -2   6   9       62.79       62.72      3.78 o 
  -1   6   9      316.40      295.00      8.91 o 
   0   6   9      623.82      626.49     14.72 o 
   1   6   9        2.12        5.44      0.93 o 
   2   6   9      102.53      109.78      4.44 o 
   3   6   9       54.16       54.35      6.17 o 
   4   6   9       54.75       54.51      6.44 o 
   5   6   9      178.73      181.39     12.13 o 
   6   6   9       17.42       24.21      5.28 o 
   7   6   9      109.85      101.10     10.02 o 
   8   6   9       42.55       33.18      7.01 o 
   9   6   9        3.47       11.07      4.82 o 
 -13   7   9       12.38       12.21      5.15 o 
 -12   7   9       18.87       38.17      5.00 o 
 -11   7   9       26.95       29.17      3.42 o 
 -10   7   9      133.91      117.48      7.16 o 
  -9   7   9       47.21       49.79      4.81 o 
  -8   7   9       46.03       41.41      4.44 o 
  -7   7   9        6.57        7.56      2.18 o 
  -6   7   9      106.11      105.52      5.68 o 
  -5   7   9       10.13       14.24      4.45 o 
  -4   7   9       78.10       74.88      7.63 o 
  -3   7   9      117.19      122.85      9.70 o 
  -2   7   9      299.24      291.18      8.91 o 
  -1   7   9      338.12      328.38      9.97 o 
   0   7   9       63.93       52.37      4.14 o 
   1   7   9      116.73      114.76      8.04 o 
   2   7   9       20.75       21.86      4.21 o 
   3   7   9        9.89        5.33      3.26 o 
   4   7   9      151.03      140.05     10.53 o 
   5   7   9       21.34       23.16      5.26 o 
   6   7   9       78.14       79.74      8.87 o 
   7   7   9       40.79       46.82      7.50 o 
   8   7   9       24.42       18.05      5.47 o 
   9   7   9        7.82        5.56      4.94 o 
 -12   8   9       14.89       11.90      3.51 o 
 -11   8   9        3.71        6.33      2.40 o 
 -10   8   9       17.57       16.01      7.56 o 
  -9   8   9      222.03      215.36     15.61 o 
  -8   8   9        4.19        7.32      2.51 o 
  -7   8   9        6.39        6.86      2.38 o 
  -6   8   9       33.77       30.62      3.55 o 
  -5   8   9       37.93       39.22      4.03 o 
  -4   8   9       35.01       35.52      5.76 o 
  -3   8   9       33.92       38.80      6.29 o 
  -2   8   9       71.82       67.09      4.42 o 
  -1   8   9       74.00       59.66      6.22 o 
   0   8   9       27.37       27.74      3.70 o 
   1   8   9       10.03       13.19      2.86 o 
   2   8   9      370.66      349.27     16.07 o 
   3   8   9        6.43        7.26      3.93 o 
   4   8   9        6.36        9.38      4.44 o 
   5   8   9      131.26      122.69     10.57 o 
   6   8   9       73.73       58.34      8.18 o 
   7   8   9        6.49        7.88      4.73 o 
   8   8   9       28.36       23.34      5.81 o 
 -12   9   9       13.78       14.52      5.80 o 
 -11   9   9      132.88      139.54      8.35 o 
 -10   9   9       57.04       56.49      5.32 o 
  -9   9   9       24.38       26.60      3.81 o 
  -8   9   9        5.13        3.75      2.59 o 
  -7   9   9      213.37      250.29     15.26 o 
  -6   9   9       35.26       35.30      4.06 o 
  -5   9   9       38.21       32.22      3.80 o 
  -4   9   9        4.80       14.13      4.59 o 
  -3   9   9       45.32       47.88      6.97 o 
  -2   9   9       49.16       42.12      6.58 o 
  -1   9   9      117.61       98.38      5.85 o 
   0   9   9       39.20       36.09      3.90 o 
   1   9   9      204.19      216.02      9.33 o 
   2   9   9      181.43      211.20     12.73 o 
   3   9   9       16.66       23.58      5.11 o 
   4   9   9      273.18      262.57     15.48 o 
   5   9   9      128.05      128.82     11.37 o 
   6   9   9       78.87       73.97      8.87 o 
   7   9   9       20.78       17.18      5.39 o 
 -11  10   9       76.43       81.12      9.61 o 
 -10  10   9      153.03      174.40     13.68 o 
  -9  10   9       28.71       24.16      7.94 o 
  -8  10   9        8.81       22.76      3.99 o 
  -7  10   9       74.39       67.70      8.54 o 
  -6  10   9       15.12        8.23      2.69 o 
  -5  10   9       10.66       11.50      3.03 o 
  -4  10   9      175.41      186.16      9.19 o 
  -3  10   9       10.61       11.53      4.28 o 
  -2  10   9       61.34       61.84      8.27 o 
  -1  10   9       70.44       59.61      7.98 o 
   0  10   9       12.36       13.92      3.63 o 
   1  10   9       78.67       70.17      5.72 o 
   2  10   9       45.05       49.55      5.02 o 
   3  10   9        2.31        5.36      3.47 o 
   4  10   9       78.81       62.02      7.78 o 
   5  10   9       36.67       33.58      6.51 o 
   6  10   9       16.57       19.66      5.89 o 
  -9  11   9       78.78       93.35     10.16 o 
  -8  11   9       45.05       45.71      6.70 o 
  -7  11   9       25.06       23.77      5.82 o 
  -6  11   9        0.87        6.37      3.88 o 
  -5  11   9       60.63       63.54      7.44 o 
  -4  11   9       14.79        7.94      3.42 o 
  -3  11   9       65.30       61.33      5.99 o 
  -2  11   9       37.33       38.26      7.11 o 
  -1  11   9       62.68       69.07      8.80 o 
   0  11   9       20.87       31.22      6.24 o 
   1  11   9        3.76        3.79      4.45 o 
   2  11   9       15.51       13.35      3.50 o 
   3  11   9       51.17       47.26     10.06 o 
   4  11   9       16.90       19.42      5.56 o 
   5  11   9       71.69       74.85      9.45 o 
  -7  12   9        3.42        3.13      3.32 o 
  -6  12   9       13.46       14.62      5.68 o 
  -5  12   9       10.22        8.89      3.85 o 
  -4  12   9        0.25        2.17      2.89 o 
  -3  12   9        7.66       13.57      3.70 o 
  -2  12   9      134.58      149.18     13.16 o 
  -1  12   9        0.17        1.34      4.32 o 
   0  12   9      106.49       76.65      9.87 o 
   1  12   9      113.32      131.63     12.58 o 
 -14   0  10       20.47        9.65      4.49 o 
 -12   0  10       74.42       55.13      7.54 o 
 -10   0  10       69.17       74.31      8.19 o 
  -8   0  10     1590.51     1630.55     30.42 o 
  -6   0  10      936.33      809.94     16.00 o 
  -4   0  10      683.84      679.79      9.09 o 
  -2   0  10      524.39      468.93      7.71 o 
   0   0  10     1319.39     1215.11     26.40 o 
 -15   1  10       86.21      101.88     10.98 o 
 -14   1  10       30.51       36.81      6.96 o 
 -13   1  10       50.27       58.19      5.68 o 
 -12   1  10      133.85      133.78      8.02 o 
 -11   1  10       15.92       23.29      3.68 o 
 -10   1  10      202.53      216.67      9.61 o 
  -9   1  10      254.92      207.36      7.26 o 
  -8   1  10      323.66      333.77     11.16 o 
  -7   1  10      122.83      104.40      3.94 o 
  -6   1  10      148.97      165.22      3.72 o 
  -5   1  10      500.22      483.74      4.87 o 
  -4   1  10      118.09      127.62      2.15 o 
  -3   1  10      354.98      340.74      3.94 o 
  -2   1  10      475.32      477.73      6.29 o 
  -1   1  10      231.27      236.83      4.02 o 
   0   1  10      129.16       97.09      3.06 o 
   1   1  10      392.76      393.43      9.64 o 
   2   1  10       55.27       37.09      2.37 o 
   9   1  10       93.32      108.76     11.03 o 
  10   1  10      106.13      111.10     11.53 o 
 -15   2  10       23.70       31.29      6.77 o 
 -14   2  10       35.43       42.53      7.52 o 
 -13   2  10       11.81       13.19      5.09 o 
 -12   2  10       36.74       43.76      6.96 o 
 -11   2  10       99.34       99.55      9.63 o 
 -10   2  10      129.77      106.18      5.40 o 
  -9   2  10      109.37      101.44      5.21 o 
  -8   2  10        2.23        0.96      1.65 o 
  -7   2  10       63.82       46.32      2.89 o 
  -6   2  10       90.08       66.63      1.96 o 
  -5   2  10      402.92      359.25      5.47 o 
  -4   2  10      321.11      355.74      7.03 o 
  -3   2  10      874.37      946.00     10.79 o 
  -2   2  10       50.44       52.65      1.94 o 
  -1   2  10      470.78      477.05      6.67 o 
   0   2  10       26.73       26.13      1.64 o 
   1   2  10      235.75      186.35      4.53 o 
   2   2  10      196.28      185.54      4.47 o 
   3   2  10      356.07      313.77     10.20 o 
   4   2  10       77.45       52.17      8.49 o 
   6   2  10       61.31       58.23      7.18 o 
   7   2  10      105.84      108.29      9.86 o 
   8   2  10       78.16       76.38      8.94 o 
   9   2  10      195.59      200.11     14.55 o 
  10   2  10       59.22       80.41     10.08 o 
 -15   3  10        8.86       10.85      5.04 o 
 -14   3  10      110.34      125.75     12.07 o 
 -13   3  10        9.13       12.94      5.02 o 
 -12   3  10       43.84       38.25      6.96 o 
 -11   3  10       82.60       91.24      6.62 o 
 -10   3  10        6.11        4.73      2.33 o 
  -9   3  10      189.50      200.68      7.22 o 
  -8   3  10      114.52      130.28      5.61 o 
  -7   3  10      128.72      133.69      5.53 o 
  -6   3  10       22.27       25.47      1.63 o 
  -5   3  10      127.31      126.08      3.82 o 
  -4   3  10      173.50      195.92      4.75 o 
  -3   3  10      860.53      809.28     10.75 o 
  -2   3  10      182.17      162.42      4.85 o 
  -1   3  10      975.91      949.99     17.86 o 
   0   3  10      623.54      576.25      9.95 o 
   1   3  10       57.71       74.62      3.47 o 
   2   3  10       99.59      122.78     15.05 o 
   3   3  10      541.48      567.96      9.60 o 
   4   3  10       57.25       52.84      2.37 o 
   5   3  10      110.11      108.99      8.98 o 
   6   3  10       82.67       93.01      8.76 o 
   7   3  10       17.80       19.64      5.08 o 
   8   3  10       76.59       76.36      8.94 o 
   9   3  10      114.47      117.18     11.51 o 
  10   3  10        2.84        1.18      3.91 o 
 -15   4  10       88.69      107.83     11.65 o 
 -14   4  10      108.63      153.18     13.37 o 
 -13   4  10       49.28       51.51      7.94 o 
 -12   4  10        4.62        7.31      4.79 o 
 -11   4  10       70.59       81.61      6.46 o 
 -10   4  10       84.27       91.43      5.17 o 
  -9   4  10      129.57      144.70      6.23 o 
  -8   4  10      110.20      128.70      5.75 o 
  -7   4  10       22.57       22.42      1.57 o 
  -6   4  10      318.26      268.28      9.52 o 
  -5   4  10      466.09      405.22     28.68 o 
  -4   4  10      110.95      126.10      9.19 o 
  -3   4  10       62.73       58.55      2.76 o 
  -2   4  10      366.07      370.30      9.14 o 
  -1   4  10      545.08      569.73     12.77 o 
   0   4  10      167.83      167.06      6.24 o 
   1   4  10      207.34      160.88      4.55 o 
   2   4  10       25.14       21.67      1.67 o 
   3   4  10       87.18      109.91      3.78 o 
   4   4  10       10.19       14.94      4.12 o 
   5   4  10       24.87       21.67      4.75 o 
   6   4  10      169.36      177.29     12.13 o 
   7   4  10      140.41      154.57     11.92 o 
   8   4  10      191.14      184.19     13.60 o 
   9   4  10      100.94       99.81     10.61 o 
  10   4  10       76.22       65.34      9.25 o 
 -14   5  10       26.45       38.09      7.27 o 
 -13   5  10        4.80       -0.06      4.01 o 
 -12   5  10       26.98       19.38      6.08 o 
 -11   5  10       75.30       95.07      9.12 o 
 -10   5  10      122.37      102.24      5.54 o 
  -9   5  10        0.07        2.52      1.98 o 
  -8   5  10      144.10      124.70      5.76 o 
  -7   5  10       21.39       15.96      2.30 o 
  -6   5  10      705.28      724.48     25.41 o 
  -5   5  10      204.62      214.01     12.59 o 
  -4   5  10      146.23      134.08      9.79 o 
  -3   5  10       92.89       86.12     10.57 o 
  -2   5  10       28.50       28.78      2.50 o 
  -1   5  10      160.97      154.71      6.13 o 
   0   5  10      406.77      402.78     11.60 o 
   1   5  10        3.72       -0.63      2.13 o 
   2   5  10       34.51       35.24      4.87 o 
   3   5  10        5.92        6.43      3.19 o 
   4   5  10       61.86       54.73      6.42 o 
   5   5  10      158.46      128.22     10.08 o 
   6   5  10       99.78      103.19      9.50 o 
   7   5  10       23.18       21.18      5.63 o 
   8   5  10      286.20      307.58     18.16 o 
   9   5  10        0.73        1.90      3.96 o 
 -13   6  10        0.99        9.45      5.35 o 
 -12   6  10      172.29      184.63     10.03 o 
 -11   6  10       73.67       78.78      5.19 o 
 -10   6  10       77.75       76.21      5.49 o 
  -9   6  10       88.25      104.10      5.60 o 
  -8   6  10       15.35       13.17      2.91 o 
  -7   6  10       91.81       96.99      4.25 o 
  -6   6  10      385.24      347.50     10.26 o 
  -5   6  10       90.13       64.84      7.11 o 
  -4   6  10        6.30        3.74      3.42 o 
  -3   6  10       17.33       15.88      1.87 o 
  -2   6  10      365.92      352.01     19.66 o 
  -1   6  10       71.41       66.69      4.24 o 
   0   6  10      107.47      120.28      5.92 o 
   1   6  10       45.18       65.21      6.04 o 
   2   6  10       59.07       57.78      6.13 o 
   3   6  10        9.01        3.56      2.95 o 
   4   6  10      141.22      141.10     10.34 o 
   5   6  10        8.93       16.41      4.46 o 
   6   6  10      194.16      196.00     13.51 o 
   7   6  10       53.34       51.71      7.61 o 
   8   6  10       56.03       68.16      8.97 o 
   9   6  10        6.77        7.87      5.35 o 
 -12   7  10        6.33        2.54      2.83 o 
 -11   7  10       40.06       45.68      4.22 o 
 -10   7  10        4.57        9.83      2.46 o 
  -9   7  10        8.77        7.97      2.67 o 
  -8   7  10       32.07       22.77      3.63 o 
  -7   7  10       33.44       23.25      5.27 o 
  -6   7  10       64.69       62.22      4.54 o 
  -5   7  10      314.19      343.17     17.32 o 
  -4   7  10        4.80        3.70      3.39 o 
  -3   7  10      104.60      111.18      4.91 o 
  -2   7  10       78.42       74.22      4.40 o 
  -1   7  10      444.84      416.11     11.70 o 
   0   7  10       26.40       19.22      4.30 o 
   1   7  10       32.84       29.00      4.10 o 
   2   7  10       79.24       82.24      7.47 o 
   3   7  10      199.08      202.02     12.16 o 
   4   7  10        1.09        0.61      3.07 o 
   5   7  10      211.33      223.12     14.21 o 
   6   7  10       67.91       51.28      7.53 o 
   7   7  10       18.40        9.53      4.75 o 
   8   7  10        1.09       -4.69      4.69 o 
 -12   8  10       11.85        5.40      4.86 o 
 -11   8  10       52.10       57.60      5.45 o 
 -10   8  10       94.41       89.18      8.06 o 
  -9   8  10       29.42       29.89      7.00 o 
  -8   8  10       18.56       19.42      6.76 o 
  -7   8  10      147.02      143.56     11.52 o 
  -6   8  10       25.64       14.51      3.03 o 
  -5   8  10       18.79       25.65      5.80 o 
  -4   8  10       32.53       31.20      5.82 o 
  -3   8  10       62.19       83.46      8.73 o 
  -2   8  10       23.34       28.52      6.05 o 
  -1   8  10      240.53      218.16      8.48 o 
   0   8  10       19.93       24.25      3.22 o 
   1   8  10      137.51      118.74      6.74 o 
   2   8  10      361.36      338.97     15.96 o 
   3   8  10       30.58       27.22      5.17 o 
   4   8  10       24.44       26.73      5.54 o 
   5   8  10      110.00      109.32     10.21 o 
   6   8  10       40.64       54.83      7.88 o 
   7   8  10        2.09       -1.38      3.58 o 
 -11   9  10        6.43        3.98      7.03 o 
 -10   9  10        4.12       -2.40      2.40 o 
  -9   9  10       26.13       23.36      3.80 o 
  -8   9  10      120.54      123.12      7.69 o 
  -7   9  10       42.17       34.58      6.29 o 
  -6   9  10       20.03       14.85      5.96 o 
  -5   9  10        7.78        7.44      2.51 o 
  -4   9  10       27.47       20.27      4.95 o 
  -3   9  10      132.41      143.93     11.72 o 
  -2   9  10       33.59       31.38      6.39 o 
  -1   9  10       44.01       57.33      8.13 o 
   0   9  10      269.99      268.46     10.30 o 
   1   9  10       73.17       81.14     12.04 o 
   2   9  10       45.10       42.27      5.14 o 
   3   9  10       50.72       55.73      7.26 o 
   4   9  10      120.41      119.19     10.62 o 
   5   9  10       15.11       14.70      5.48 o 
   6   9  10       50.93       48.62      8.23 o 
   7   9  10        2.21        0.89      4.84 o 
 -10  10  10       94.46       93.71      7.15 o 
  -9  10  10       89.24       99.41      7.30 o 
  -8  10  10       57.06       57.57      5.72 o 
  -7  10  10       27.92       52.08      8.14 o 
  -6  10  10      155.14      163.36     12.98 o 
  -5  10  10       17.09       18.95      6.39 o 
  -4  10  10       56.87       54.50      7.91 o 
  -3  10  10       49.66       41.73      7.05 o 
  -2  10  10        6.25       10.90      5.03 o 
  -1  10  10       39.91       41.66      7.17 o 
   0  10  10        9.85       10.16      4.02 o 
   1  10  10        1.93        6.80      5.17 o 
   2  10  10       22.95       21.48      3.79 o 
   3  10  10       33.65       47.64      7.27 o 
   4  10  10       13.01       18.02      5.45 o 
   5  10  10       34.47       31.92      6.55 o 
   6  10  10       10.59        2.14      3.87 o 
  -8  11  10       35.70       38.47      5.02 o 
  -7  11  10        2.35        2.59      4.05 o 
  -6  11  10        2.14       -0.72      3.95 o 
  -5  11  10        5.01       12.50      4.93 o 
  -4  11  10       61.54       57.44      7.76 o 
  -3  11  10       55.98       45.44      7.72 o 
  -2  11  10       29.29       35.71      6.93 o 
  -1  11  10        5.74       17.37      5.66 o 
   0  11  10       98.77       97.42     10.89 o 
   1  11  10       23.98       30.73      7.56 o 
   2  11  10      118.01      119.59     12.36 o 
  -5  12  10       26.83       22.32      5.87 o 
  -4  12  10        4.32        6.86      4.66 o 
  -3  12  10       39.56       33.62      4.85 o 
  -2  12  10       10.83        2.79      4.38 o 
 -15   0  11       46.03       59.39      8.53 o 
 -13   0  11       56.69       75.01      9.00 o 
 -11   0  11      150.20      173.36     12.72 o 
  -9   0  11      657.01      708.10     18.70 o 
  -7   0  11      140.07      106.34      6.11 o 
  -5   0  11       49.13       51.53      1.96 o 
  -3   0  11      790.82      754.41     13.14 o 
  -1   0  11      321.57      352.03      7.69 o 
   1   0  11      721.00      627.56     12.83 o 
 -15   1  11        5.44        4.22      4.51 o 
 -14   1  11       19.77       21.31      5.46 o 
 -13   1  11       37.10       39.00      5.92 o 
 -12   1  11       10.51        5.25      3.66 o 
 -11   1  11       12.96       16.84      3.29 o 
 -10   1  11       64.85       69.51      4.69 o 
  -9   1  11      253.42      268.57      8.62 o 
  -8   1  11     1691.21     1681.79     24.78 o 
  -7   1  11       40.38       53.30      2.76 o 
  -6   1  11       16.96       21.47      1.15 o 
  -5   1  11      415.11      390.94      4.21 o 
  -4   1  11       44.00       48.10      1.40 o 
  -3   1  11      423.61      384.89      5.45 o 
  -2   1  11     1304.79     1257.07     12.84 o 
  -1   1  11       98.17       90.16      2.54 o 
   0   1  11       65.16       79.65      2.92 o 
   1   1  11      416.50      430.77      7.32 o 
   2   1  11      603.31      597.01     10.50 o 
   3   1  11        7.27        5.09      2.12 o 
   9   1  11      115.94      126.81     11.99 o 
  10   1  11      106.14       93.47     10.53 o 
 -15   2  11        4.35        5.78      4.33 o 
 -14   2  11       43.71       54.86      8.76 o 
 -13   2  11       24.14       29.31      6.46 o 
 -12   2  11      150.16      168.88     13.33 o 
 -11   2  11       26.91       21.34      5.45 o 
 -10   2  11      149.64      138.82      6.45 o 
  -9   2  11       58.27       48.84      3.28 o 
  -8   2  11      200.66      200.23      6.18 o 
  -7   2  11       68.00       63.98      3.48 o 
  -6   2  11      110.87      114.40      2.89 o 
  -5   2  11      468.23      446.52      5.97 o 
  -4   2  11      190.46      156.79      3.86 o 
  -3   2  11       94.83       72.83      2.70 o 
  -2   2  11      179.13      159.34      3.64 o 
  -1   2  11      355.29      339.35      5.60 o 
   0   2  11      109.48      121.14      3.58 o 
   1   2  11      392.94      369.22      6.58 o 
   2   2  11      622.27      548.82     16.50 o 
   3   2  11       37.59       29.96      1.74 o 
   4   2  11      278.37      277.06      7.35 o 
   6   2  11        2.13        3.34      3.46 o 
   7   2  11        1.48        0.65      3.32 o 
   8   2  11       29.46       26.53      5.80 o 
   9   2  11       42.87       38.96      7.31 o 
  10   2  11       12.11        6.42      5.15 o 
 -14   3  11       24.70       23.28      6.46 o 
 -13   3  11       69.20       88.55     10.14 o 
 -12   3  11       59.54       44.34      7.49 o 
 -11   3  11        0.82        5.24      2.99 o 
 -10   3  11      306.46      280.50     11.39 o 
  -9   3  11        6.71       12.13      2.36 o 
  -8   3  11       57.32       38.04      4.27 o 
  -7   3  11       40.39       41.86      3.43 o 
  -6   3  11      154.53      179.57      6.46 o 
  -5   3  11      407.95      415.49      7.85 o 
  -4   3  11        5.70        8.95      1.33 o 
  -3   3  11      172.49      191.67      4.32 o 
  -2   3  11       50.52       47.64      2.02 o 
  -1   3  11      309.45      346.99      6.25 o 
   0   3  11       63.23       64.17      2.61 o 
   1   3  11       19.61       22.51      1.67 o 
   2   3  11      193.89      213.98      7.10 o 
   3   3  11      140.54      136.19      6.97 o 
   4   3  11       43.11       41.05      3.18 o 
   5   3  11      150.48      145.96     10.67 o 
   6   3  11      144.59      136.60     10.86 o 
   7   3  11      127.13      117.86     10.72 o 
   8   3  11       12.03       11.83      4.50 o 
   9   3  11      102.22      119.51     11.90 o 
 -14   4  11       48.12       39.75      7.26 o 
 -13   4  11       32.67       57.65      8.39 o 
 -12   4  11       12.31       23.88      6.22 o 
 -11   4  11      202.01      212.00     18.00 o 
 -10   4  11       95.03       84.59      5.15 o 
  -9   4  11       90.26      117.39      5.80 o 
  -8   4  11       66.31       50.71      3.84 o 
  -7   4  11      255.47      213.83      7.44 o 
  -6   4  11       92.81       94.37      4.82 o 
  -5   4  11      149.27      127.68      6.75 o 
  -4   4  11        5.07        4.60      3.37 o 
  -3   4  11      132.81      114.50      4.19 o 
  -2   4  11      851.51      876.14     16.99 o 
  -1   4  11      127.00      119.40      6.93 o 
   0   4  11       75.57       65.70      2.80 o 
   1   4  11       14.29       12.49      3.64 o 
   2   4  11       33.18       21.95      4.03 o 
   3   4  11       78.87       77.60      7.22 o 
   4   4  11       91.95       78.17      7.61 o 
   5   4  11       87.89       89.37      8.58 o 
   6   4  11      262.55      256.86     15.26 o 
   7   4  11      350.00      362.96     19.09 o 
   8   4  11       53.34       52.28      7.91 o 
   9   4  11       20.13       30.97      6.66 o 
 -13   5  11       19.98       38.54      7.45 o 
 -12   5  11       27.98       21.41      4.14 o 
 -11   5  11      100.63      109.57      6.07 o 
 -10   5  11       68.12       59.05      4.39 o 
  -9   5  11       84.60       73.51      4.84 o 
  -8   5  11       37.18       53.80      4.10 o 
  -7   5  11      640.46      632.54     20.83 o 
  -6   5  11        4.22        1.64      3.08 o 
  -5   5  11      141.82       90.95      8.53 o 
  -4   5  11       63.15       76.22      7.92 o 
  -3   5  11       72.14       70.67      5.77 o 
  -2   5  11      101.23      109.80      8.86 o 
  -1   5  11       33.29       23.53      5.91 o 
   0   5  11        0.26        3.47      1.80 o 
   1   5  11      332.32      343.77     19.14 o 
   2   5  11       66.63       70.68      6.59 o 
   3   5  11       89.06       95.59      8.12 o 
   4   5  11       65.44       74.13      7.64 o 
   5   5  11      176.57      174.41     12.06 o 
   6   5  11       87.13      106.42      9.94 o 
   7   5  11      217.62      200.29     14.28 o 
   8   5  11       41.66       34.91      7.02 o 
   9   5  11       14.52       10.13      5.09 o 
 -13   6  11       57.18       59.21      9.30 o 
 -12   6  11        3.73       13.08     13.36 o 
 -11   6  11        4.55        4.49      2.37 o 
 -10   6  11       16.33       21.64      3.24 o 
  -9   6  11       24.19       15.46      3.09 o 
  -8   6  11       32.95       38.25      3.60 o 
  -7   6  11        8.60        7.51      2.55 o 
  -6   6  11      168.00      158.62     11.65 o 
  -5   6  11      298.03      267.10     14.94 o 
  -4   6  11      128.70      102.55      9.38 o 
  -3   6  11      272.34      292.92     15.71 o 
  -2   6  11      294.56      259.93      8.17 o 
  -1   6  11       16.70       24.20      2.89 o 
   0   6  11      150.40      132.67      8.98 o 
   1   6  11      273.61      256.58     14.12 o 
   2   6  11      103.99      103.00      8.17 o 
   3   6  11      125.32      122.27      9.37 o 
   4   6  11       29.43       38.48      5.87 o 
   5   6  11       60.60       52.88      7.05 o 
   6   6  11       25.79       26.29      5.61 o 
   7   6  11       23.62       28.12      5.64 o 
   8   6  11        2.35       -3.82      3.82 o 
 -12   7  11       22.62       32.85      4.98 o 
 -11   7  11        0.60        2.58      2.28 o 
 -10   7  11       24.08       23.09      3.27 o 
  -9   7  11        6.99       15.12      4.28 o 
  -8   7  11       61.85       54.11      5.16 o 
  -7   7  11      231.67      227.38     10.11 o 
  -6   7  11       57.81       65.01      4.75 o 
  -5   7  11       66.52       69.19      8.25 o 
  -4   7  11      178.50      176.85     12.54 o 
  -3   7  11      160.96      147.39     11.50 o 
  -2   7  11      127.03      124.43     10.55 o 
  -1   7  11       88.37       84.25      6.86 o 
   0   7  11      135.86      135.04      6.73 o 
   1   7  11       13.28       12.12      3.40 o 
   2   7  11      330.86      330.07     15.41 o 
   3   7  11        6.31        7.78      3.59 o 
   4   7  11       73.65       74.45      8.19 o 
   5   7  11       54.86       45.56      7.13 o 
   6   7  11       50.83       40.92      7.17 o 
   7   7  11        0.70       -1.07      4.43 o 
   8   7  11       27.03       26.04      6.59 o 
 -12   8  11       17.45       14.41      4.86 o 
 -11   8  11       12.97       22.45      3.51 o 
 -10   8  11       81.66       74.08      5.31 o 
  -9   8  11       34.64       34.90      8.24 o 
  -8   8  11       38.91       40.21      4.81 o 
  -7   8  11       69.00       80.75      9.11 o 
  -6   8  11       68.21       67.39      8.37 o 
  -5   8  11        8.19        5.45      3.99 o 
  -4   8  11        3.52        2.52      3.40 o 
  -3   8  11       60.01       65.28      8.18 o 
  -2   8  11       37.24       36.57      6.59 o 
  -1   8  11       12.84       15.37      5.03 o 
   0   8  11      141.74      130.70      6.96 o 
   1   8  11       52.75       49.87      4.61 o 
   2   8  11      154.40      155.59      8.22 o 
   3   8  11      182.58      170.10     11.74 o 
   4   8  11       39.43       31.91      5.81 o 
   5   8  11       81.98       77.49      9.06 o 
   6   8  11       43.33       22.62      6.10 o 
   7   8  11        1.74       -3.11      4.36 o 
 -11   9  11       43.63       49.40      7.72 o 
 -10   9  11       68.10       54.28      7.00 o 
  -9   9  11      297.47      337.49     13.45 o 
  -8   9  11       83.59       84.60      6.67 o 
  -7   9  11       47.00       32.60      6.67 o 
  -6   9  11       99.70      115.11     11.20 o 
  -5   9  11      101.27      105.36     10.43 o 
  -4   9  11       18.11       21.85      5.42 o 
  -3   9  11       20.26       12.34      4.92 o 
  -2   9  11        7.09        4.14      4.23 o 
  -1   9  11       43.79       41.11      7.38 o 
   0   9  11      160.06      168.81     13.42 o 
   1   9  11        4.68        0.09     35.13 o 
   2   9  11        8.75        6.20      2.70 o 
   3   9  11        8.83       -1.63      2.93 o 
   4   9  11       23.20       23.32      5.92 o 
   5   9  11       39.62       29.95      6.33 o 
   6   9  11       20.40       24.15      6.09 o 
 -10  10  11       12.24       22.55      6.19 o 
  -9  10  11      165.54      164.05      9.51 o 
  -8  10  11       31.27       41.07      5.50 o 
  -7  10  11        9.75        9.35      4.45 o 
  -6  10  11       19.36       20.40      5.34 o 
  -5  10  11        5.41        3.43      3.98 o 
  -4  10  11       11.70       11.14      5.57 o 
  -3  10  11       29.98       35.05      6.59 o 
  -2  10  11      100.20      112.80     11.49 o 
  -1  10  11        2.14        3.07      4.14 o 
   0  10  11       22.80       23.77      6.27 o 
   1  10  11       20.31       22.38      6.76 o 
   2  10  11       54.00       58.81      9.12 o 
   3  10  11       16.70       32.67      7.46 o 
   4  10  11       70.16       59.46      8.07 o 
   5  10  11        2.70        7.06      4.84 o 
  -7  11  11       19.68       12.63      4.95 o 
  -6  11  11       27.93       38.76      7.44 o 
  -5  11  11       37.51       41.10      6.93 o 
  -4  11  11       29.85       21.79     10.47 o 
  -3  11  11       43.72       33.42      7.15 o 
  -2  11  11       74.14       62.98      9.10 o 
  -1  11  11        7.82        0.87      4.05 o 
   0  11  11       32.09       40.44      7.93 o 
 -14   0  12      103.84       81.65     10.06 o 
 -12   0  12       30.98       33.42      6.45 o 
 -10   0  12      796.18      844.74     30.43 o 
  -8   0  12       95.56       91.48      6.02 o 
  -6   0  12      104.98      103.94      4.79 o 
  -4   0  12      665.86      611.96      9.76 o 
  -2   0  12       42.68       49.66      3.32 o 
   0   0  12      493.80      447.45     19.48 o 
   2   0  12      181.36      156.93      9.27 o 
 -14   1  12       94.93      121.97     12.18 o 
 -13   1  12       44.72       53.46     15.93 o 
 -12   1  12       16.22       15.63      4.66 o 
 -11   1  12       75.56       69.66      6.02 o 
 -10   1  12      150.77      154.82      6.90 o 
  -9   1  12       53.01       47.43      3.88 o 
  -8   1  12      235.75      232.83      7.19 o 
  -7   1  12       47.01       51.40      2.82 o 
  -6   1  12       94.01       95.31      3.60 o 
  -5   1  12      259.59      259.99      4.16 o 
  -4   1  12      117.22      105.22      2.65 o 
  -3   1  12      460.71      442.69      6.81 o 
  -2   1  12       86.21       90.88      3.07 o 
  -1   1  12      250.20      240.58      5.61 o 
   0   1  12      195.45      193.09      4.85 o 
   1   1  12      371.80      335.64      6.47 o 
   2   1  12      310.76      303.81      6.80 o 
   3   1  12       70.78       66.80      5.83 o 
   4   1  12       49.91       35.80      4.72 o 
   8   1  12      144.34      178.24     13.90 o 
   9   1  12        6.21        7.86      5.07 o 
 -14   2  12       31.12       24.75      6.16 o 
 -13   2  12        9.50       14.24      5.64 o 
 -12   2  12        1.38        1.27      4.25 o 
 -11   2  12      137.00      132.26     10.11 o 
 -10   2  12       12.56        9.69      2.52 o 
  -9   2  12       24.98       30.43      2.77 o 
  -8   2  12       48.43       49.05      3.26 o 
  -7   2  12      263.66      237.74      6.74 o 
  -6   2  12      220.26      219.65      5.53 o 
  -5   2  12       78.55       61.09      2.83 o 
  -4   2  12       81.84       86.78      2.61 o 
  -3   2  12       65.57       51.44      2.39 o 
  -2   2  12       77.86       82.81      2.73 o 
  -1   2  12      850.29      839.51     10.55 o 
   0   2  12      120.29      121.20      3.74 o 
   1   2  12      399.57      395.44      7.12 o 
   2   2  12       40.57       36.77      1.97 o 
   3   2  12       18.40       17.55      1.98 o 
   4   2  12       51.06       57.39      5.06 o 
   5   2  12       23.03       25.59      3.01 o 
   6   2  12        0.85       -3.92      3.92 o 
   7   2  12       47.12       49.06      7.71 o 
   8   2  12       54.27       40.66      7.00 o 
   9   2  12       20.00       13.98      5.31 o 
 -14   3  12       16.14       11.05      5.35 o 
 -13   3  12       86.57       95.81     10.77 o 
 -12   3  12       20.00       23.27      5.88 o 
 -11   3  12       37.83       26.77      4.08 o 
 -10   3  12       98.76      145.59      8.34 o 
  -9   3  12      210.26      206.17      8.84 o 
  -8   3  12        5.73       12.25      2.46 o 
  -7   3  12       28.82       39.13      3.41 o 
  -6   3  12      225.10      219.62      7.45 o 
  -5   3  12      165.54      187.42      5.52 o 
  -4   3  12        3.16        4.84      1.21 o 
  -3   3  12       59.55       56.61      2.40 o 
  -2   3  12      179.40      196.53      4.80 o 
  -1   3  12      160.57      153.94      4.25 o 
   0   3  12       30.75       29.76      1.96 o 
   1   3  12      400.38      425.36      7.64 o 
   2   3  12      141.82      137.17      4.00 o 
   3   3  12      163.88      181.53      6.56 o 
   4   3  12       39.30       37.89      5.80 o 
   5   3  12       91.13       91.04      8.79 o 
   6   3  12       92.29       89.64      9.25 o 
   7   3  12       25.14       21.88      5.32 o 
   8   3  12       27.29       22.99      5.80 o 
   9   3  12       23.53       27.10      6.17 o 
 -13   4  12        8.44       12.86      4.22 o 
 -12   4  12        9.30       11.07      3.29 o 
 -11   4  12        4.92        5.08      2.91 o 
 -10   4  12       61.31       84.13      5.27 o 
  -9   4  12      118.02       94.49      5.37 o 
  -8   4  12       25.28       40.40      3.63 o 
  -7   4  12      199.13      197.50      7.33 o 
  -6   4  12       45.89       63.22      4.15 o 
  -5   4  12      101.79       92.58      6.00 o 
  -4   4  12       16.21       13.45      2.87 o 
  -3   4  12      218.41      233.33      9.33 o 
  -2   4  12      122.51      129.01      3.75 o 
  -1   4  12       29.03       27.57      2.56 o 
   0   4  12      182.47      199.37      4.74 o 
   1   4  12        1.74        2.21      1.61 o 
   2   4  12        8.33        6.35      2.23 o 
   3   4  12       26.11       41.52      5.58 o 
   4   4  12      369.57      364.72     17.17 o 
   5   4  12      170.64      162.50     11.86 o 
   6   4  12       69.17       62.91      7.87 o 
   7   4  12      254.07      257.58     16.41 o 
   8   4  12        9.52       15.50      5.46 o 
 -13   5  12       14.18       25.34      6.93 o 
 -12   5  12      142.80      163.00      9.76 o 
 -11   5  12       27.06       38.90      3.92 o 
 -10   5  12       58.46       54.06      4.44 o 
  -9   5  12       30.59       33.83      3.65 o 
  -8   5  12       27.63       35.57      3.55 o 
  -7   5  12      143.31      138.87      6.34 o 
  -6   5  12       72.35       93.42      5.12 o 
  -5   5  12        5.22        8.08      3.22 o 
  -4   5  12      229.40      244.69     14.14 o 
  -3   5  12        6.37        8.31      3.88 o 
  -2   5  12       57.87       53.22      3.68 o 
  -1   5  12       27.97       21.57      2.67 o 
   0   5  12      128.22      124.54      6.20 o 
   1   5  12      121.91      146.25      7.01 o 
   2   5  12        3.91        7.59      2.42 o 
   3   5  12       13.33        7.09      3.18 o 
   4   5  12      120.64      145.77     10.72 o 
   5   5  12       40.43       30.12      5.58 o 
   6   5  12      151.99      144.40     11.76 o 
   7   5  12       14.25       20.25      5.76 o 
   8   5  12       15.11       11.62      5.36 o 
 -12   6  12       20.73       26.30      4.74 o 
 -11   6  12      118.35      130.76      6.82 o 
 -10   6  12        9.31        5.57      2.43 o 
  -9   6  12        8.54        5.51      2.92 o 
  -8   6  12       12.12       12.22      2.72 o 
  -7   6  12       40.49       40.52      3.88 o 
  -6   6  12       86.01       61.42      7.73 o 
  -5   6  12      137.22      146.47     11.42 o 
  -4   6  12       56.93       86.66      8.99 o 
  -3   6  12       28.69       20.47      4.94 o 
  -2   6  12      222.90      233.01     14.47 o 
  -1   6  12       23.00       24.98      3.06 o 
   0   6  12       19.25       15.53      2.69 o 
   1   6  12       74.38       72.99      5.21 o 
   2   6  12      202.42      162.48      8.02 o 
   3   6  12       15.34       16.29      4.49 o 
   4   6  12       48.61       56.86      7.34 o 
   5   6  12       62.21       65.94      8.09 o 
   6   6  12       24.49       24.97      5.98 o 
   7   6  12       55.89       62.21      8.50 o 
   8   6  12       26.68       44.27      7.67 o 
 -12   7  12       23.35       29.55      7.06 o 
 -11   7  12      186.23      192.96      8.49 o 
 -10   7  12       29.05       40.90      4.41 o 
  -9   7  12       64.17       71.29      5.81 o 
  -8   7  12       13.75       21.28      7.16 o 
  -7   7  12       62.87       66.10      6.99 o 
  -6   7  12       23.73       25.70      5.52 o 
  -5   7  12      191.38      205.04     14.01 o 
  -4   7  12        7.52        2.73      3.36 o 
  -3   7  12       13.87       11.97      4.99 o 
  -2   7  12       31.63       31.25      6.13 o 
  -1   7  12      295.09      304.74     17.21 o 
   0   7  12      209.85      202.33      8.52 o 
   1   7  12      319.48      343.27     11.85 o 
   2   7  12      176.05      180.18      8.77 o 
   3   7  12       10.30       10.02      4.05 o 
   4   7  12      153.26      159.48     11.91 o 
   5   7  12       27.09       22.08      5.36 o 
   6   7  12       21.44       26.55      6.16 o 
   7   7  12        1.68       -4.58      4.58 o 
 -11   8  12        9.58        7.52      2.79 o 
 -10   8  12       29.41       35.61      4.00 o 
  -9   8  12      188.74      198.08      8.53 o 
  -8   8  12       63.17       60.77      5.89 o 
  -7   8  12       20.89       28.72      6.54 o 
  -6   8  12       40.45       52.00      7.77 o 
  -5   8  12       55.92       52.59      8.14 o 
  -4   8  12        3.34        0.13      3.85 o 
  -3   8  12      161.50      149.34     12.34 o 
  -2   8  12       62.58       67.45      8.80 o 
  -1   8  12       49.23       55.15      7.96 o 
   0   8  12       53.48       37.88      6.92 o 
   1   8  12       66.01       70.43      9.40 o 
   2   8  12       47.19       68.16      5.67 o 
   3   8  12        4.51        8.44      4.08 o 
   4   8  12       63.24       52.23      7.33 o 
   5   8  12       77.87       74.84      8.86 o 
   6   8  12        6.68        0.54      4.33 o 
 -10   9  12       92.42       89.53     10.02 o 
  -9   9  12       15.10       13.59      3.89 o 
  -8   9  12       15.62       22.04      4.17 o 
  -7   9  12        3.33        1.75      3.82 o 
  -6   9  12        0.39        9.04      4.89 o 
  -5   9  12        6.98        5.62      4.25 o 
  -4   9  12       78.18       77.90      9.37 o 
  -3   9  12       73.43       74.94      9.41 o 
  -2   9  12       61.08       76.02      9.38 o 
  -1   9  12       28.81       15.84      4.67 o 
   0   9  12       40.85       35.57      7.01 o 
   1   9  12       23.66       11.89      4.88 o 
   2   9  12       25.21       30.02      6.72 o 
   3   9  12        0.28       -2.38      4.39 o 
   4   9  12      112.54      102.57      9.89 o 
   5   9  12       40.26       35.89      6.39 o 
  -8  10  12        2.27        8.03      3.81 o 
  -7  10  12       29.45       24.45      6.21 o 
  -6  10  12       48.95       53.74      8.65 o 
  -5  10  12        4.55        2.66      3.91 o 
  -4  10  12       15.07       24.21      6.25 o 
  -3  10  12        5.62       21.79      5.78 o 
  -2  10  12       96.99      128.25     12.44 o 
  -1  10  12       17.48       21.89      6.32 o 
   0  10  12       83.78       87.83     10.53 o 
   1  10  12       12.21        7.24      4.37 o 
 -13   0  13      145.68      197.66     15.22 o 
 -11   0  13       91.08       76.11      9.05 o 
  -9   0  13       93.93       93.81      7.38 o 
  -7   0  13       21.23       13.35      2.68 o 
  -5   0  13      146.26      152.28      5.86 o 
  -3   0  13      281.40      257.97      7.28 o 
  -1   0  13      161.12      158.90      5.34 o 
   1   0  13        4.26        4.35      2.68 o 
   3   0  13      305.49      309.23     14.16 o 
 -14   1  13        8.94       12.67      5.19 o 
 -13   1  13        3.09        2.13      2.83 o 
 -12   1  13       44.44       44.80      5.33 o 
 -11   1  13       24.01       29.19      4.98 o 
 -10   1  13      195.15      194.30      8.82 o 
  -9   1  13       12.90        7.55      2.17 o 
  -8   1  13        6.74        7.35      1.65 o 
  -7   1  13      179.86      205.10      5.92 o 
  -6   1  13       92.07       90.45      3.63 o 
  -5   1  13       16.81       19.39      1.70 o 
  -4   1  13      232.83      226.65      4.94 o 
  -3   1  13      326.80      319.04      5.81 o 
  -2   1  13       22.05       26.03      1.67 o 
  -1   1  13      375.11      417.33      7.99 o 
   0   1  13        7.98       10.93      1.47 o 
   1   1  13       36.80       42.91      2.35 o 
   2   1  13      149.77      158.21      5.37 o 
   3   1  13       19.63       23.66      2.25 o 
   4   1  13       45.25       49.10      5.24 o 
   5   1  13        1.29       -2.51      2.51 o 
   8   1  13       78.25       81.76     10.03 o 
 -14   2  13       62.21       67.73      9.62 o 
 -13   2  13       38.09       31.51      7.21 o 
 -12   2  13       20.02       16.08      6.06 o 
 -11   2  13       14.11       22.54      4.42 o 
 -10   2  13       71.00       69.74      6.09 o 
  -9   2  13       62.15       57.76      3.70 o 
  -8   2  13      233.33      242.28      9.44 o 
  -7   2  13       15.00       10.31      1.76 o 
  -6   2  13       72.83       57.30      3.29 o 
  -5   2  13       71.97       75.38      3.64 o 
  -4   2  13       35.02       47.34      2.30 o 
  -3   2  13       73.75       79.96      6.14 o 
  -2   2  13      109.17       85.33      3.49 o 
  -1   2  13      358.89      349.69      7.15 o 
   0   2  13      104.94      104.41      3.62 o 
   1   2  13      218.51      206.63      5.06 o 
   2   2  13       77.53       80.03      3.66 o 
   3   2  13       85.69       68.25      3.37 o 
   5   2  13       50.67       50.40      7.08 o 
   6   2  13       75.39       78.56      9.05 o 
   7   2  13       20.02       20.84      5.62 o 
   8   2  13       50.23       54.95      8.44 o 
 -13   3  13        9.79        2.16      3.99 o 
 -12   3  13       45.95       55.49      8.60 o 
 -11   3  13       23.88       32.01      4.49 o 
 -10   3  13       31.18       37.72      3.77 o 
  -9   3  13        6.09       20.71      2.94 o 
  -8   3  13      156.78      150.30      8.54 o 
  -7   3  13      114.98      107.56      5.51 o 
  -6   3  13      243.14      229.41      7.84 o 
  -5   3  13      118.76      114.29      4.42 o 
  -4   3  13       68.68       78.02      4.07 o 
  -3   3  13      241.99      273.68      5.82 o 
  -2   3  13      155.77      160.38      4.43 o 
  -1   3  13       31.32       23.67      1.86 o 
   0   3  13       52.51       53.96      2.99 o 
   1   3  13       97.72       92.18      3.40 o 
   2   3  13       78.30       71.70      5.59 o 
   3   3  13       33.13       27.86      4.82 o 
   4   3  13       42.97       27.72      5.18 o 
   5   3  13      108.05      105.92      9.70 o 
   6   3  13        2.60        3.11      4.23 o 
   7   3  13       15.09       14.43      5.32 o 
   8   3  13      108.23      115.77     11.72 o 
 -13   4  13       67.78       48.92      8.29 o 
 -12   4  13       52.51       54.76      6.07 o 
 -11   4  13        0.80        0.36      2.55 o 
 -10   4  13       35.16       33.75      3.81 o 
  -9   4  13       25.75       23.12      3.12 o 
  -8   4  13       40.62       33.56      3.56 o 
  -7   4  13      241.80      265.23      8.89 o 
  -6   4  13      122.37      113.62      5.59 o 
  -5   4  13       16.66        6.41      5.03 o 
  -4   4  13       77.55       82.96      5.76 o 
  -3   4  13      159.94      151.11      7.49 o 
  -2   4  13      104.95      113.59      3.66 o 
  -1   4  13       57.95       60.20      2.88 o 
   0   4  13       27.76       27.68      2.58 o 
   1   4  13      208.03      201.52      6.62 o 
   2   4  13      131.91      129.97      5.15 o 
   3   4  13       81.91       76.89      7.61 o 
   4   4  13      151.16      134.41     10.64 o 
   5   4  13        0.61       -0.10      3.70 o 
   6   4  13        2.62       -0.87      3.63 o 
   7   4  13       92.14       83.53      9.68 o 
   8   4  13       53.01       51.01      8.33 o 
 -12   5  13       25.14       23.94      4.68 o 
 -11   5  13       37.70       35.74      4.05 o 
 -10   5  13        5.07        9.72      2.52 o 
  -9   5  13       30.67       23.11      3.26 o 
  -8   5  13        7.76        6.22      2.29 o 
  -7   5  13       33.03       24.08      3.09 o 
  -6   5  13       32.60       29.25      3.19 o 
  -5   5  13       82.71      114.56      7.12 o 
  -4   5  13       26.11       22.35      3.43 o 
  -3   5  13      515.80      524.06     15.25 o 
  -2   5  13        7.82        2.94      3.09 o 
  -1   5  13       25.64       31.53      4.15 o 
   0   5  13      152.71      154.54      7.12 o 
   1   5  13      101.06      104.85      6.13 o 
   2   5  13       34.73       40.10      4.31 o 
   3   5  13      201.77      223.54     13.04 o 
   4   5  13        6.06        3.08      3.29 o 
   5   5  13      148.78      150.71     11.91 o 
   6   5  13       47.20       65.97      8.59 o 
   7   5  13       34.27       49.59      7.83 o 
 -12   6  13       11.76       -1.39      5.08 o 
 -11   6  13       13.85       15.00      3.44 o 
 -10   6  13       36.70       41.07      6.68 o 
  -9   6  13       65.29       77.51      7.29 o 
  -8   6  13        9.79       15.90      2.81 o 
  -7   6  13      126.97      108.62      5.95 o 
  -6   6  13      124.36      116.12     21.42 o 
  -5   6  13       30.79       29.77      5.92 o 
  -4   6  13       68.65       59.06      7.77 o 
  -3   6  13       74.17       67.76      8.11 o 
  -2   6  13       19.57       18.02      5.16 o 
  -1   6  13      171.85      175.36     13.04 o 
   0   6  13       79.27       79.29      5.34 o 
   1   6  13      144.72      140.84      7.37 o 
   2   6  13       92.97       95.35      9.64 o
[truncated: 34,103 more chars]
